# Supplementary material for: Eicosanoid and eicosanoid-related inflammatory mediators and exercise intolerance in heart failure with preserved ejection fraction
Source: Nat Commun. 2023 Nov 20;14:7557. doi: 10.1038/s41467-023-43363-3 (PMC10662264; doi:10.1038/s41467-023-43363-3)
Supplement: Supplementary file 4 — Supplementary Data 1 [file 41467_2023_43363_MOESM4_ESM.xlsx]

## Sheet: STable 1
Supplementary Table 1. Baseline Clinical Characteristics in Participants in the MGH CPET and MESA Cohorts
	MGH CPET	MESA
N	510	5192
Age, years	56 (16)	63 (10)
Women, n (%)	320 (63%)	2730 (53%)
Race/Ethnicity
White, n (%)	486 (95.3 %)	2078 (40%)
Black, n (%)		1391 (27%)
Chinese-American, n (%)		610 (12%)
Hispanic ethnicity, n (%)		1113 (21%)
BMI, kg/m2	29.2 (6.5)	28.4 (5.4)
Obesity, n (%)	213 (42%)	1657 (32%)
Hypertension, n (%)	265 (52%)	2320 (45%)
Anti-hypertensive medication, n (%)	280 (55%)	2128 (41%)
Prevalent Myocardial infarction, n (%)	18 (4%)	14 (0.3%)
Diabetes mellitus, n (%)	82 (16%)	710 (13.7%)
Current smoking, n (%)	17 (3%)	566 (10.9%)
Alcohol use, n (%)		65 (1.3 %)
p-values <0.05 considered significant by two-sided t-test or chi-squared test.
