# Supplementary material for: Eicosanoid and eicosanoid-related inflammatory mediators and exercise intolerance in heart failure with preserved ejection fraction
Source: Nat Commun. 2023 Nov 20;14:7557. doi: 10.1038/s41467-023-43363-3 (PMC10662264; doi:10.1038/s41467-023-43363-3)
Supplement: Supplementary file 5 — Supplementary Data 2 [file 41467_2023_43363_MOESM5_ESM.xlsx]

## Sheet: Sheet 1
Supplementary Table 2. Baseline Clinical Characteristics in Men and Women in the MGH CPET Cohort
	Women	Men	p
	n=320	n=190
Clinical Characteristics
Age, years	54 (16)	59 (14)	<0.001
Race			0.2
Asian, n (%)	1 (0.3%)	4 (2%)
African American, n (%)	5 (2%)	3 (2%)
Caucasian, n (%)	305 (95%)	181 (95%)
Hispanic, n (%)	7 (2%)	2 (1%)
Other, n (%)	2 (0.6%)	0 (0%)
BMI, kg/m2	28.5 (7.0)	30.4 (5.3)	0.001
Obesity, n (%)	116 (36%)	97 (51%)	0.001
Hypertension, n (%)	135 (42%)	130 (68%)	<0.001
Anti-hypertensive medication, n (%)	159 (50%)	121 (64%)	0.003
Prevalent Myocardial infarction, n (%)	6 (2%)	12 (6%)	0.02
Diabetes, n (%)	37 (12%)	45 (24%)	0.001
Atrial fibrillation, n (%)	29 (9%)	39 (21%)	<0.001
Chronic Obstructive Pulmonary Disease, n (%)	25 (8%)	19 (10%)	0.49
Interstitial Lung Disease, n (%)	19 (6%)	11 (6%)	1
Obstructive Sleep Apnea, n (%)	45 (14%)	63 (33%)	<0.001
Diuretic use, n (%)	82 (26%)	58 (31%)	0.27
Aspirin use, n (%)	83 (26%)	96 (51%)	<0.001
Statin use, n (%)	82 (26%)	97 (51%)	<0.001
End stage renal disease, n (%)	2 (1%)	3 (2%)	0.55
Creatinine, mg/dL	0.88 (0.23)	1.21 (0.98)	<0.001
Estimated eGFR, mL/min/1.73m2	79 (22)	74 (21)	0.03
CRP, mg/L	1.81 [0.80, 4.21]	1.93 [0.77, 4.64]	0.68
NT-pro BNP, pg/mL	73.2 [35.4, 167.8]	56.45 [23.90, 165.10]	0.041
Present smoking, n (%)	13 (4%)	4 (2%)	0.35
Clinical HF, n (%)	29 (9%)	25 (13%)	0.19
Physiologic HFpEF, n (%)	154 (48%)	103 (54%)	0.22
LVEF, %	66 (7)	65 (7)	0.08
Left atrial enlargement, n (%)	48 (19%)	78 (52%)	<0.001
Left ventricular hypertrophy, n (%)	31 (12%)	53 (36%)	<0.001
CPET Characteristics
RER	1.16 (0.09)	1.17 (0.11)	0.36
Peak VO2, mL/kg/min	16.67 (5.67)	18.01 (5.64)	0.01
Predicted VO2, %	79 (17)	71 (17)	<0.001
C(a-v)O2, mL/100mL	10.53 (1.77)	12.39 (2.05)	<0.001
dSBP, mmHg	45.65 (30.59)	56.31 (37.67)	0.001
VE/VCO2 slope	33.27 (5.93)	32.75 (6.38)	0.35
PAP/CO slope	3.17 (2.72)	3.15 (2.62)	0.91
PCWP/CO slope	2.43 (2.38)	2.13 (1.65)	0.13
p-values <0.05 considered significant by two-sided t-test or chi-squared test.
