# Supplementary material for: Eicosanoid and eicosanoid-related inflammatory mediators and exercise intolerance in heart failure with preserved ejection fraction
Source: Nat Commun. 2023 Nov 20;14:7557. doi: 10.1038/s41467-023-43363-3 (PMC10662264; doi:10.1038/s41467-023-43363-3)
Supplement: Supplementary file 6 — Supplementary Data 3 [file 41467_2023_43363_MOESM6_ESM.xlsx]

## Sheet: Sheet 1
Supplementary Table 3. Baseline Clinical Characteristics in Men and Women in the MESA Cohort
	Women	Men	p
	n=2730	n=2462
Age, years	63 (10)	63 (10)	0.5
Race			0.14
White, Caucasian	1065 (39%)	1013 (41%)
Chinese American, n (%)	309 (11%)	301 (12%)
Black, African-American, n (%)	763 (28%)	628 (26%)
Hispanic ethnicity, n (%)	593 (22%)	520 (21%)
Site			0.03
Wake Forest University	424 (16%)	379 (15%)
Columbia University	524 (19%)	388 (16%)
Johns Hopkins University	405 (15%)	371 (15%)
University of Minnesota	399 (15%)	393 (16%)
Northwestern University	504 (19%)	465 (19%)
UCLA	474 (17%)	466 (19%)
BMI, kg/m2	28.8 (6.2)	27.9 (4.4)	<0.001
Obesity, n (%)	959 (35%)	698 (28%)	<0.001
Hypertension, n (%)	1256 (46%)	1064 (43%)	0.046
Systolic BP, mmHg	124 (22)	123 (18)	0.37
Anti-hypertensive medication, n (%)	1137 (42%)	991 (40%)	0.32
Diabetes, n (%)	344 (13%)	366 (15%)	0.02
Prevalent myocardial infarction, n (%)	4 (0.1%)	10 (0.4%)	0.13
Current smoking, n (%)	253 (9%)	313 (13%)	<0.001
Alcohol use, n (%)	1193 (44%)	1500 (61%)	<0.001
p-values <0.05 considered significant by two-sided t-test or chi-squared test.
