# Supplementary material for: Eicosanoid and eicosanoid-related inflammatory mediators and exercise intolerance in heart failure with preserved ejection fraction
Source: Nat Commun. 2023 Nov 20;14:7557. doi: 10.1038/s41467-023-43363-3 (PMC10662264; doi:10.1038/s41467-023-43363-3)
Supplement: Supplementary file 7 — Supplementary Data 4 [file 41467_2023_43363_MOESM7_ESM.xlsx]

## Sheet: STable 2
Supplementary Table 4. Eicosanoids significantly associated with HFpEF status (full list)
				Primary Model						Secondary Model				Exploratory Model
mzid	Class	Putative Parent PUFA	PUTATIVE ID	OR	LCL	UCL	p-value	FDR q-value	qval_prac	OR	LCL	UCL	p-value	OR	LCL	UCL	p-value
mzid_353.233000_2.059667	Prostaglandin		15R-PGF2alpha	1.69789	1.29763	2.26232	0.000180699	0.0229746	0.01909	1.48081	1.1092	2.00427	0.00899889	1.67101	1.18409	2.40482	0.00432123
mzid_480.253800_3.619833	Putative Eicosanoid-Related Metabolite	AA	Unknown	1.60989	1.21181	2.17498	0.0013529	0.0445957	0.0445957	1.4909	1.09745	2.05802	0.0123964	1.47992	1.03444	2.17642	0.0376086
mzid_353.233600_2.386500	Prostaglandin		11b dhk PGF2a	1.55077	1.21788	2.02754	0.000678441	0.0355184	0.0345292	1.44506	1.1197	1.9066	0.00632968	1.85979	1.34357	2.7021	0.000438261
mzid_438.294500_3.009333	Putative Eicosanoid-Related Metabolite	AA	Unknown	1.51448	1.2113	1.91416	0.000366801	0.0217635	0.0217635	1.24801	0.97785	1.60605	0.0790531	1.22319	0.914921	1.64586	0.176776
mzid_355.248900_5.229333	Eicosanoid		12,13 EpOME	1.51169	1.20828	1.91979	0.00044181	0.0245757	0.0245757	1.4317	1.12514	1.85331	0.00464663	1.28336	0.978265	1.70388	0.0765998
mzid_353.233600_2.238500	Prostaglandin like		PGE1	1.47278	1.17568	1.87361	0.00109	0.0440955	0.0418288	1.30711	1.03417	1.67037	0.0278224	1.35928	0.999463	1.87237	0.0542177
mzid_309.207500_4.440000	Putative Eicosanoid-Related Metabolite	ALA	Unknown	1.47266	1.15692	1.89345	0.002009	0.0541822	0.0534133	1.25305	0.927113	1.69953	0.143529	1.46391	1.01994	2.12206	0.0407315
mzid_335.223100_2.608500	Putative Eicosanoid-Related Metabolite	ALA/EPA	Unknown	1.46358	1.1746	1.83809	0.000832913	0.0370646	0.0370646	1.11487	0.874172	1.42548	0.381626	0.969015	0.725758	1.29225	0.829709
mzid_381.263500_6.086500	Eicosanoid		5(S) HETrE	1.43599	1.15775	1.78972	0.00110471	0.0427473	0.0418288	1.41231	1.11788	1.79373	0.00413053	1.28991	0.98282	1.70105	0.0680908
mzid_381.271100_4.760667	Putative Eicosanoid-Related Metabolite	LA	Unknown	1.43139	1.15069	1.79761	0.00157798	0.0484278	0.0477573	1.39828	1.09825	1.79688	0.00742249	1.33849	1.00522	1.80322	0.0495952
mzid_327.217800_4.008333	Putative Eicosanoid		EIC_122	1.42438	1.1397	1.79163	0.00212756	0.0541009	0.0534133	1.18216	0.915833	1.53251	0.201461	1.05805	0.789764	1.4213	0.705636
mzid_429.238800_2.253917	Putative Eicosanoid-Related Metabolite	AA	Unknown	1.42137	1.12156	1.81106	0.00395573	0.0690315	0.0690315	1.20039	0.921752	1.56736	0.176546	1.35099	0.980334	1.87569	0.0683325
mzid_395.251000_3.934333	Putative Eicosanoid-Related Metabolite	EPA	Unknown	1.41362	1.10674	1.84108	0.00736812	0.0950381	0.0935656	1.37237	1.06015	1.80814	0.0194106	1.57036	1.12168	2.25679	0.0111271
mzid_363.254700_4.014500	Putative Eicosanoid		EIC_311	1.41066	1.13852	1.76942	0.00216054	0.0534133	0.0534133	1.13036	0.887031	1.45383	0.33004	1.23966	0.921223	1.69144	0.165122
mzid_327.218000_3.965167	Putative Eicosanoid		EIC_120, EIC_122	1.40652	1.12903	1.76457	0.00269354	0.0584695	0.0584695	1.16003	0.901099	1.50066	0.252812	1.032	0.771131	1.38636	0.832757
mzid_293.209900_5.102917	Putative Eicosanoid		EIC_12	1.39362	1.10775	1.76667	0.00521338	0.0828555	0.0814357	1.18281	0.915417	1.53436	0.201464	1.25917	0.92746	1.7287	0.14549
mzid_355.249100_4.144000	Putative Eicosanoid-Related Metabolite	LA	Unknown	1.39038	1.11898	1.74676	0.00361684	0.0715331	0.0690315	1.27076	1.00457	1.62074	0.0484998	1.22771	0.936129	1.62369	0.141121
mzid_355.250200_4.843917	Putative Eicosanoid-Related Metabolite	LA	Unknown	1.38944	1.11454	1.74439	0.00390315	0.0694761	0.0690315	1.22153	0.959243	1.55986	0.105683	1.15157	0.868258	1.53281	0.328821
mzid_327.218000_4.051500	Putative Eicosanoid		EIC_122	1.38635	1.11519	1.7344	0.00366953	0.0694869	0.0690315	1.19361	0.93396	1.53227	0.160199	1.06968	0.80723	1.42209	0.640007
mzid_347.260300_5.365000	Putative Eicosanoid		Novel EIC_23	1.35314	1.08795	1.6918	0.00714096	0.0948575	0.0935656	1.14033	0.893471	1.45834	0.292359	1.09415	0.820696	1.46211	0.540137
mzid_347.259600_5.682583	Putative Eicosanoid		Novel EIC_25	1.34996	1.09324	1.68008	0.00608127	0.0872957	0.0872957	1.13144	0.897717	1.43347	0.299758	1.05729	0.8027	1.40087	0.693808
				Primary Model						Secondary Model				Exploratory Model
mzid	Class	Putative Parent PUFA	PUTATIVE ID	OR	LCL	UCL	p-value	FDR q-value	qval_prac	OR	LCL	UCL	p-value	OR	LCL	UCL	p-value
mzid_295.228000_4.853167	Putative Eicosanoid		EIC_24	0.575189	0.453853	0.721543	2.77694e-06	0.00247148	0.00247148	0.732517	0.56587	0.9419	0.0163	0.797094	0.59327	1.06427	0.126455
mzid_377.230500_4.840834	Epoxide		8(9)-EpETE	0.578471	0.451116	0.733826	9.86104e-06	0.00438816	0.00438816	0.735798	0.562041	0.956958	0.0233168	0.804272	0.590731	1.08927	0.160457
mzid_295.158400_5.167666	Putative Eicosanoid		Novel EIC_4	0.580311	0.420864	0.791183	0.000698343	0.0345292	0.0345292	0.747061	0.533409	1.04379	0.0872689	0.84685	0.577449	1.24564	0.394069
mzid_361.239900_3.459500	Putative Eicosanoid		EIC_307	0.593829	0.458948	0.75865	4.69945e-05	0.0139417	0.0139417	0.725656	0.548402	0.946711	0.0212785	0.679383	0.481135	0.946198	0.0246029
mzid_361.238600_3.687667	Eicosanoid		13,14-DiHDPA	0.616082	0.475043	0.786302	0.000158492	0.0235096	0.01909	0.69732	0.528346	0.907844	0.00886182	0.684526	0.488025	0.943284	0.0235519
mzid_293.212500_4.372167	Putative Eicosanoid		EIC_14	0.634877	0.502769	0.79557	0.000100344	0.0223266	0.01909	0.840281	0.650257	1.08231	0.179346	0.855974	0.633813	1.15313	0.306545
mzid_291.195300_3.348500	Oxylipin		12-OPDA	0.644797	0.464303	0.869427	0.00582526	0.086408	0.0853144	0.66981	0.473889	0.920343	0.0172985	0.605941	0.394389	0.891625	0.0153263
mzid_393.229000_2.916833	Putative Eicosanoid		EIC_91	0.645353	0.492733	0.833492	0.00107386	0.0455113	0.0418288	0.808827	0.608444	1.06205	0.13412	0.748155	0.519245	1.06353	0.111869
mzid_361.239600_3.490333	Docosanoid		19,20-DiHDPA	0.649492	0.513992	0.812615	0.000215197	0.0191525	0.0191525	0.783628	0.607287	1.00232	0.0560519	0.752907	0.55072	1.02054	0.0705082
mzid_267.196800_3.829500	Putative Eicosanoid-Related Metabolite		Unknown	0.650352	0.516796	0.812383	0.000186066	0.0206998	0.01909	0.821856	0.63765	1.05605	0.126361	0.856077	0.636982	1.14687	0.298397
mzid_295.228100_5.038167	Putative Eicosanoid		EIC_23	0.650998	0.517427	0.813414	0.000193045	0.01909	0.01909	0.790602	0.616891	1.00943	0.0607932	0.817225	0.612777	1.08588	0.165207
mzid_307.189100_2.664000	Putative Eicosanoid		EIC_45	0.652319	0.49904	0.836419	0.00112797	0.0418288	0.0418288	0.675528	0.502191	0.892816	0.00730258	0.614871	0.43225	0.852157	0.00476187
mzid_307.190900_2.485167	Putative Eicosanoid		EIC_44	0.658448	0.529045	0.815562	0.000150103	0.0267183	0.01909	0.694058	0.549446	0.8727	0.00193628	0.721523	0.550013	0.941885	0.017114
mzid_307.191500_2.516000	Putative Eicosanoid-Related Metabolite		Unknown	0.660475	0.52573	0.823634	0.000283083	0.0229039	0.0217635	0.713043	0.557679	0.906182	0.00618113	0.695984	0.518554	0.925458	0.0138716
mzid_313.238800_3.447167	Eicosanoid		12,13 diHOME	0.6632	0.527882	0.827645	0.000334622	0.0248178	0.0217635	0.848208	0.66022	1.08524	0.193107	0.862228	0.638589	1.15907	0.328211
mzid_331.192000_2.688667	Putative Eicosanoid-Related Metabolite	ALA/EPA	Unknown	0.67066	0.536976	0.832593	0.000347777	0.0238094	0.0217635	0.686275	0.538296	0.869205	0.00202662	0.630213	0.474357	0.828386	0.00112956
mzid_323.259200_5.994000	Putative Eicosanoid-Related Metabolite		Unknown	0.672244	0.53828	0.833598	0.000360199	0.0228984	0.0217635	0.818032	0.64444	1.03453	0.095305	0.858326	0.65128	1.12678	0.272856
mzid_343.212600_1.967167	Putative Eicosanoid		EIC_187, EIC_188	0.679185	0.521714	0.86829	0.00277999	0.0589092	0.0589092	0.701132	0.530675	0.913808	0.0100991	0.730748	0.528837	0.993079	0.049765
mzid_313.238700_3.323833	Putative Eicosanoid		EIC_73	0.681642	0.542911	0.850816	0.000805015	0.0377086	0.0370646	0.866223	0.673946	1.11034	0.258389	0.883495	0.659589	1.1806	0.402674
mzid_377.230200_5.047417	Putative Eicosanoid-Related Metabolite		Unknown	0.683796	0.53278	0.870968	0.00236278	0.0568344	0.0568344	0.81255	0.622313	1.05723	0.123667	0.812432	0.596571	1.10065	0.182159
mzid_295.228000_5.161500	Putative Eicosanoid-Related Metabolite	LA	Unknown	0.686856	0.541184	0.86528	0.00165728	0.0491659	0.0477573	0.81606	0.634548	1.04439	0.108764	0.869769	0.655576	1.14837	0.327278
mzid_293.212400_3.632167	Putative Eicosanoid-Related Metabolite	ALA	Unknown	0.688083	0.544234	0.86032	0.00132876	0.0454843	0.0445957	0.811627	0.630148	1.03505	0.0982312	0.794906	0.590106	1.05998	0.122848
mzid_299.188800_2.966166	Putative Eicosanoid-Related Metabolite		Unknown	0.692949	0.531078	0.890693	0.00521555	0.0814357	0.0814357	0.719167	0.543052	0.938368	0.0176161	0.608421	0.419113	0.857468	0.00625452
mzid_267.196700_3.434833	Putative Eicosanoid		EIC_2	0.692998	0.552517	0.86432	0.0012845	0.0457284	0.0445957	0.807907	0.63066	1.03104	0.0882022	0.804667	0.603959	1.06812	0.133836
mzid_377.232100_4.082334	Putative Eicosanoid-Related Metabolite	EPA	Unknown	0.697832	0.537418	0.896127	0.00561394	0.0861449	0.0853144	0.781636	0.590587	1.02541	0.0788982	0.952913	0.681666	1.32491	0.77513
mzid_331.191800_3.323833	Putative Eicosanoid		EIC_73	0.698905	0.55432	0.872389	0.00189397	0.0526761	0.0526761	0.698777	0.546853	0.884697	0.00338713	0.628136	0.463119	0.837744	0.00199725
mzid_315.254200_3.983667	Putative Eicosanoid		EIC_80	0.69904	0.547202	0.887603	0.00363855	0.0703981	0.0690315	0.794675	0.608691	1.0332	0.0878663	0.774129	0.565781	1.05253	0.104755
mzid_311.223000_2.916833	Putative Eicosanoid		EIC_62	0.70108	0.55685	0.87681	0.00211902	0.0554685	0.0534133	0.854161	0.666203	1.0893	0.207591	0.900513	0.669281	1.20535	0.483544
mzid_317.212300_4.002167	Eicosanoid		11(S) HEPE	0.703644	0.547994	0.884785	0.00390218	0.0708762	0.0690315	0.810876	0.632003	1.02624	0.0878347	0.829504	0.621411	1.10293	0.195728
mzid_317.212200_3.669167	Putative Eicosanoid		EIC_93	0.703918	0.563009	0.873012	0.00166346	0.0477573	0.0477573	0.784569	0.617047	0.990942	0.0441858	0.76945	0.577415	1.01913	0.0696075
mzid_407.207800_2.380333	Putative Eicosanoid		Novel EIC_44	0.705336	0.564682	0.871961	0.00157236	0.0499784	0.0477573	0.741623	0.582688	0.933682	0.0127105	0.667677	0.500031	0.882972	0.00513109
mzid_331.192000_3.385500	Putative Eicosanoid		EIC_134	0.707272	0.563162	0.883778	0.00252257	0.0575662	0.0575662	0.735136	0.576086	0.933993	0.0123085	0.630728	0.464352	0.847834	0.00257786
mzid_313.238500_3.385500	Putative Eicosanoid		EIC_134	0.710794	0.564344	0.889592	0.00321213	0.0664837	0.0664837	0.894562	0.694483	1.14821	0.383807	1.01536	0.755727	1.36414	0.919112
mzid_295.228000_4.066916	Putative Eicosanoid-Related Metabolite		EIC_29	0.715616	0.573392	0.8877	0.00261367	0.0581541	0.0581541	0.885873	0.69277	1.12858	0.328817	0.924719	0.697299	1.22289	0.583209
mzid_293.212300_4.150167	Eicosanoid		13(S) HOTrE(y)	0.717121	0.576409	0.88733	0.0024563	0.0575292	0.0575292	0.853693	0.673603	1.08051	0.188271	0.856489	0.652597	1.12368	0.261922
mzid_267.196700_3.465667	Putative Eicosanoid		EIC_1	0.717376	0.565478	0.900137	0.00503638	0.083007	0.0814357	0.860818	0.667755	1.09655	0.23539	0.940783	0.701256	1.25908	0.681181
mzid_311.222700_2.873667	Putative Eicosanoid-Related Metabolite		Unknown	0.719344	0.565091	0.910442	0.00666016	0.091193	0.0906654	0.844571	0.652518	1.08919	0.195094	0.880726	0.651237	1.18775	0.405807
mzid_295.228000_5.291000	Eicosanoid		9,10 EpOME	0.7196	0.562979	0.91282	0.00742335	0.0943826	0.0935656	0.789823	0.609541	1.01668	0.0696183	0.764547	0.558421	1.03648	0.0872133
mzid_293.212200_3.971333	Eicosanoid		9(S) HOTrE	0.722287	0.571265	0.902113	0.00507204	0.0820748	0.0814357	0.856878	0.668371	1.09216	0.215419	0.86114	0.64639	1.14577	0.301865
mzid_291.196700_4.045333	Putative Eicosanoid		EIC_6, EIC_8	0.722727	0.579648	0.895763	0.00335803	0.0679239	0.0679239	0.782159	0.618474	0.984239	0.0375225	0.750787	0.564883	0.992345	0.045045
mzid_293.212300_3.798667	Putative Eicosanoid-Related Metabolite	ALA	Unknown	0.729067	0.578523	0.907764	0.00579285	0.0873837	0.0853144	0.854132	0.671534	1.08622	0.194536	0.849689	0.644247	1.12161	0.243765
mzid_343.227900_4.729833	Eicosanoid		13 HDoHE	0.729293	0.584837	0.902395	0.00420434	0.0719589	0.0719589	0.840317	0.664928	1.05864	0.141173	0.744962	0.554622	0.996114	0.0476809
mzid_289.180700_3.804833	Prostaglandin like		Putative PG	0.733462	0.585892	0.914082	0.00619004	0.0874465	0.0874465	0.707649	0.554664	0.897268	0.00472434	0.613116	0.454214	0.818099	0.00107227
mzid_351.218200_1.412167	Prostaglandin		15k PGF2a	0.734073	0.582078	0.917186	0.00751683	0.094225	0.0935656	0.728991	0.567007	0.926219	0.0113093	0.679894	0.506288	0.896793	0.00789958
mzid_333.210800_2.491333	Putative Eicosanoid		EIC_140, EIC_145	0.734077	0.583886	0.914327	0.0067235	0.0906654	0.0906654	0.719631	0.560654	0.91331	0.00798524	0.72927	0.544931	0.960307	0.0277842
mzid_309.207600_2.879833	Putative Eicosanoid		EIC_52	0.734428	0.584128	0.917279	0.00720185	0.0942596	0.0935656	0.784688	0.616692	0.991758	0.0448856	0.734641	0.554909	0.961494	0.0272992
mzid_375.217700_2.405000	Resolvin (putative)		Resolvin D1	0.736686	0.591173	0.913668	0.00584739	0.0853144	0.0853144	0.75803	0.594093	0.962368	0.0240816	0.710157	0.532465	0.939643	0.0178379
mzid_357.209600_3.804833	Prostaglandin like		Putative PG	0.738371	0.591459	0.917708	0.0066352	0.0922707	0.0906654	0.756789	0.597811	0.953334	0.0188709	0.632964	0.472031	0.838673	0.00171465
mzid_293.212300_3.663000	Putative Eicosanoid-Related Metabolite	ALA	Unknown	0.741215	0.59264	0.920819	0.00756936	0.0935656	0.0935656	0.871664	0.683921	1.1058	0.261095	0.852742	0.641693	1.12892	0.266873
OR: odds of HFpEF status per 1-SD increase in EIC metabolite concentration.
Primary model adjusts for age, sex, and plate number.
Secondary model adjusts for age, sex, plate number, BMI, diabetes, HTN, present smoking, prevalent MI, aspirin use, statin use, and diuretic use
Exploratory model adjusts for age, sex, plate number, BMI, diabetes, HTN, present smoking, prevalent MI, aspirin use, statin use, diuretic use, and estimated GFR.
Abbreviations: AA = arachidonic acid, ALA = alpha linoleic acid, EPA = eicosapentaneoic acid, LA = linoleic acid, PUFA = polyunsaturated fatty acid.
FDR q-value threshold <0.1 considered significant in primary logistic regression model accounting for multiple hypothesis testing.
p-value threshold of <0.5 considered significant in secondary and exploratory logistic regression models.
