# Supplementary material for: Eicosanoid and eicosanoid-related inflammatory mediators and exercise intolerance in heart failure with preserved ejection fraction
Source: Nat Commun. 2023 Nov 20;14:7557. doi: 10.1038/s41467-023-43363-3 (PMC10662264; doi:10.1038/s41467-023-43363-3)
Supplement: Supplementary file 8 — Supplementary Data 5 [file 41467_2023_43363_MOESM8_ESM.xlsx]

## Sheet: STable 3
Supplementary Table 5. Association of eicosanoids with exercise traits
Beta estimates: 1-SD unit increase in exercise trait per 1-SD increase in EIC metabolite concentration.
Primary model adjusts for age, sex, and plate number.
Abbreviations: AA = arachidonic acid, ALA = alpha linoleic acid, EPA = eicosapentaneoic acid, LA = linoleic acid, PUFA = polyunsaturated fatty acid.
p-value threshold of <0.5 considered significant in primary linear regression models.
				% Predicted Peak VO2
mzid	Class	Putative Parent PUFA	Putative ID	Beta	SE	pvalue	FDR Q
mzid_438.294500_3.009333	Putative Eicosanoid-Related Metabolite	AA	Unknown	-0.182523	0.047577	0.000142582	0.00641136
mzid_309.207500_4.440000	Putative Eicosanoid-Related Metabolite	ALA	Unknown	-0.150593	0.0512906	0.00349326	0.0444143
mzid_429.238800_2.253917	Putative Eicosanoid-Related Metabolite	AA	Unknown	-0.134899	0.0524368	0.0104112	0.0820808
mzid_353.233600_2.238500	Prostaglandin like		PGE1	-0.105723	0.0470755	0.0251965	0.141037
mzid_355.250200_4.843917	Putative Eicosanoid-Related Metabolite	LA	Unknown	-0.102355	0.0478727	0.0330454	0.162489
mzid_363.254700_4.014500	Putative Eicosanoids		EIC_311	-0.0938336	0.0469416	0.0462117	0.200952
mzid_353.233000_2.059667	Prostaglandin		15R-PGF2alpha	-0.0772115	0.053705	0.15121	0.405353
mzid_355.249100_4.144000	Putative Eicosanoid-Related Metabolite	LA	Unknown	-0.0767072	0.0467685	0.101669	0.31608
mzid_327.217800_4.008333	Putative Eicosanoids		EIC_122	-0.0720205	0.0481619	0.135511	0.380457
mzid_293.209900_5.102917	Putative Eicosanoids		EIC_12	-0.0665947	0.0491934	0.176497	0.441242
mzid_327.218000_3.965167	Putative Eicosanoids		EIC_120, EIC_122	-0.0629355	0.0471584	0.182692	0.451692
mzid_395.251000_3.934333	Putative Eicosanoid-Related Metabolite	EPA	Unknown	-0.0544536	0.0532724	0.307245	0.597047
mzid_355.248900_5.229333	Eicosanoid		12,13 EpOME	-0.0495658	0.0476262	0.298559	0.587158
mzid_327.218000_4.051500	Putative Eicosanoids		EIC_122	-0.0478343	0.0472394	0.311795	0.602542
mzid_381.271100_4.760667	Putative Eicosanoid-Related Metabolite	LA	Unknown	-0.0246981	0.0463411	0.594321	0.806494
mzid_347.259600_5.682583	Putative Eicosanoids		Novel EIC_25	-0.0175474	0.0462995	0.704866	0.864151
mzid_335.223100_2.608500	Putative Eicosanoid-Related Metabolite	ALA/EPA	Unknown	-0.0128691	0.0479866	0.788681	0.902219
mzid_480.253800_3.619833	Putative Eicosanoid-Related Metabolite	AA	Unknown	-0.00967704	0.0584655	0.868611	0.946222
mzid_353.233600_2.386500	Prostaglandin		11b dhk PGF2a	0.0034391	0.0483951	0.943379	0.969524
mzid_333.210800_2.491333	Putative Eicosanoids		EIC_140, EIC_145	0.00634019	0.0481205	0.895235	0.950787
mzid_347.260300_5.365000	Putative Eicosanoids		Novel EIC_23	0.0159658	0.0475963	0.737446	0.88216
mzid_381.263500_6.086500	Eicosanoid		5(S) HETrE	0.0191417	0.0475649	0.687555	0.857037
mzid_307.191500_2.516000	Putative Eicosanoid-Related Metabolite		Unknown	0.0213065	0.0471278	0.651413	0.830644
mzid_307.190900_2.485167	Putative Eicosanoids		EIC_44	0.0378817	0.0467624	0.418315	0.695888
mzid_375.217700_2.405000	Resolvin (putative)		Resolvin D1	0.039573	0.0473758	0.403989	0.681039
mzid_361.239600_3.490333	Docosanoid		19,20-DiHDPA	0.045129	0.0467322	0.334713	0.625829
mzid_357.209600_3.804833	Prostaglandin like		Putative PG	0.0548007	0.0481225	0.255399	0.546407
mzid_289.180700_3.804833	Prostaglandin like		Putative PG	0.055035	0.0480538	0.252699	0.544424
mzid_331.192000_2.688667	Putative Eicosanoid-Related Metabolite	ALA/EPA	Unknown	0.0571471	0.0467954	0.222641	0.51879
mzid_351.218200_1.412167	Prostaglandin		15k PGF2a	0.0580691	0.0482645	0.229549	0.523178
mzid_343.212600_1.967167	Putative Eicosanoids		EIC_187, EIC_188	0.0693152	0.049081	0.15856	0.415187
mzid_361.238600_3.687667	Eicosanoid		13,14-DiHDPA	0.0696903	0.0485897	0.152188	0.40553
mzid_309.207600_2.879833	Putative Eicosanoids		EIC_52	0.0793514	0.0480816	0.0995648	0.314894
mzid_293.212400_3.632167	Putative Eicosanoid-Related Metabolite	ALA	Unknown	0.080546	0.0476166	0.0914189	0.303593
mzid_307.189100_2.664000	Putative Eicosanoids		EIC_45	0.0850049	0.0498049	0.0885525	0.298529
mzid_361.239900_3.459500	Putative Eicosanoids		EIC_307	0.0896742	0.0487849	0.066694	0.252586
mzid_317.212300_4.002167	Eicosanoid		11(S) HEPE	0.0977617	0.0466897	0.0368275	0.174343
mzid_393.229000_2.916833	Putative Eicosanoid		EIC_91	0.10239	0.0537996	0.0576512	0.227033
mzid_291.195300_3.348500	Oxylipin		12-OPDA	0.103304	0.0617409	0.0949799	0.308511
mzid_293.212300_3.663000	Putative Eicosanoid-Related Metabolite	ALA	Unknown	0.105507	0.0477281	0.0275633	0.148675
mzid_311.222700_2.873667	Putative Eicosanoid-Related Metabolite		Unknown	0.105809	0.0521331	0.0429809	0.192226
mzid_267.196700_3.465667	Putative Eicosanoids		EIC_1	0.109918	0.0472723	0.0205015	0.124529
mzid_407.207800_2.380333	Putative Eicosanoids		Novel EIC_44	0.110164	0.0463516	0.0178823	0.116915
mzid_377.232100_4.082334	Putative Eicosanoid-Related Metabolite	EPA	Unknown	0.12362	0.0536374	0.0216326	0.128353
mzid_295.228000_5.291000	Eicosanoid		9,10 EpOME	0.123962	0.0518694	0.0172611	0.114707
mzid_377.230200_5.047417	Putative Eicosanoid-Related Metabolite		Unknown	0.12557	0.0526074	0.0173993	0.114707
mzid_311.223000_2.916833	Putative Eicosanoid		EIC_62	0.127445	0.0489451	0.00952158	0.0820808
mzid_293.212200_3.971333	Eicosanoid		9(S) HOTrE	0.129747	0.0477456	0.00683049	0.0660776
mzid_331.192000_3.385500	Putative Eicosanoids		EIC_134	0.133296	0.0483832	0.00610551	0.0624586
mzid_291.196700_4.045333	Putative Eicosanoids		EIC_6, EIC_8	0.135298	0.0472098	0.0043521	0.0516449
mzid_343.227900_4.729833	Eicosanoid		13 HDoHE	0.135826	0.0460343	0.00333668	0.0443231
mzid_317.212200_3.669167	Putative Eicosanoids		EIC_91, EIC_93	0.138842	0.0465291	0.00299901	0.0416326
mzid_331.191800_3.323833	Putative Eicosanoids		EIC_73	0.144131	0.0475527	0.00257728	0.0376029
mzid_295.228000_4.066916	Putative Eicosanoid-Related Metabolite		EIC_29	0.154594	0.0469067	0.00105863	0.0214132
mzid_299.188800_2.966166	Putative Eicosanoid-Related Metabolite		Unknown	0.156568	0.0532445	0.00344402	0.0444143
mzid_293.212300_4.150167	Eicosanoid		13(S) HOTrE(y)	0.164756	0.0471293	0.000519144	0.0128344
mzid_295.228100_5.038167	Putative Eicosanoids		EIC_23	0.175424	0.0480457	0.000291484	0.00957839
mzid_293.212500_4.372167	Putative Eicosanoids		EIC_14	0.178883	0.0486981	0.000268038	0.00954214
mzid_293.212300_3.798667	Putative Eicosanoid-Related Metabolite	ALA	Unknown	0.181576	0.0476646	0.000158483	0.00641136
mzid_295.158400_5.167666	Putative Eicosanoids		Novel EIC_4	0.185201	0.0686523	0.00724334	0.0676479
mzid_267.196700_3.434833	Putative Eicosanoids		EIC_2	0.185276	0.047739	0.000119468	0.00625453
mzid_313.238700_3.323833	Putative Eicosanoids		EIC_73	0.18654	0.0475012	9.93838e-05	0.00589677
mzid_323.259200_5.994000	Putative Eicosanoid-Related Metabolite		Unknown	0.18737	0.0461822	5.84886e-05	0.00520549
mzid_313.238800_3.447167	Eicosanoid		12,13 diHOME	0.19215	0.0472497	5.62331e-05	0.00520549
mzid_315.254200_3.983667	Putative Eicosanoids		EIC_80	0.193464	0.0516588	0.000203621	0.00787926
mzid_267.196800_3.829500	Putative Eicosanoid-Related Metabolite		Unknown	0.195041	0.0476789	5.08995e-05	0.00520549
mzid_295.228000_5.161500	Putative Eicosanoid-Related Metabolite	LA	Unknown	0.195302	0.0494535	9.08973e-05	0.00577847
mzid_295.228000_4.853167	Putative Eicosanoids		EIC_24	0.198797	0.04694	2.76774e-05	0.00520549
mzid_377.230500_4.840834	Epoxide		8(9)-EpETE	0.202146	0.0497424	5.68975e-05	0.00520549
mzid_313.238500_3.385500	Putative Eicosanoids		EIC_134	0.204183	0.0482441	2.8017e-05	0.00520549
				Chronotropic response (% predicted HR)
mzid	Class	Putative Parent PUFA	Putative ID	Beta	SE	pvalue	FDR Q
mzid_438.294500_3.009333	Putative Eicosanoid-Related Metabolite	AA	Unknown	-0.0784347	0.0479301	0.102442	0.265812
mzid_309.207500_4.440000	Putative Eicosanoid-Related Metabolite	ALA	Unknown	-0.0655298	0.0513927	0.202934	0.404959
mzid_429.238800_2.253917	Putative Eicosanoid-Related Metabolite	AA	Unknown	-0.174179	0.0518796	0.00085321	0.0110052
mzid_353.233600_2.238500	Prostaglandin like		PGE1	-0.12412	0.0467077	0.00815362	0.0497035
mzid_355.250200_4.843917	Putative Eicosanoid-Related Metabolite	LA	Unknown	-0.108521	0.0475703	0.0229947	0.0947206
mzid_363.254700_4.014500	Putative Eicosanoids		EIC_311	-0.171593	0.0461844	0.00022825	0.00461319
mzid_353.233000_2.059667	Prostaglandin		15R-PGF2alpha	-0.091225	0.0533524	0.087977	0.236554
mzid_355.249100_4.144000	Putative Eicosanoid-Related Metabolite	LA	Unknown	-0.0717445	0.0465211	0.123725	0.296012
mzid_327.217800_4.008333	Putative Eicosanoids		EIC_122	-0.0222241	0.0479975	0.643568	0.811297
mzid_293.209900_5.102917	Putative Eicosanoids		EIC_12	-0.00252909	0.0490151	0.958872	0.980838
mzid_327.218000_3.965167	Putative Eicosanoids		EIC_120, EIC_122	-0.019596	0.046976	0.676766	0.837532
mzid_395.251000_3.934333	Putative Eicosanoid-Related Metabolite	EPA	Unknown	-0.0976108	0.0528349	0.0653309	0.191265
mzid_355.248900_5.229333	Eicosanoid		12,13 EpOME	-0.066666	0.0473111	0.159492	0.351357
mzid_327.218000_4.051500	Putative Eicosanoids		EIC_122	-0.00841816	0.0470249	0.858006	0.939269
mzid_381.271100_4.760667	Putative Eicosanoid-Related Metabolite	LA	Unknown	-0.0783176	0.0459476	0.0889736	0.238514
mzid_347.259600_5.682583	Putative Eicosanoids		Novel EIC_25	0.0317987	0.0460218	0.489953	0.710192
mzid_335.223100_2.608500	Putative Eicosanoid-Related Metabolite	ALA/EPA	Unknown	-0.0645662	0.0476237	0.175852	0.372638
mzid_480.253800_3.619833	Putative Eicosanoid-Related Metabolite	AA	Unknown	0.00993357	0.0581363	0.864405	0.93992
mzid_353.233600_2.386500	Prostaglandin		11b dhk PGF2a	-0.00716958	0.0481218	0.881629	0.951229
mzid_333.210800_2.491333	Putative Eicosanoids		EIC_140, EIC_145	-0.0142272	0.0478458	0.766332	0.888066
mzid_347.260300_5.365000	Putative Eicosanoids		Novel EIC_23	0.0180524	0.0473266	0.703054	0.850471
mzid_381.263500_6.086500	Eicosanoid		5(S) HETrE	0.000160999	0.0473056	0.997286	0.998267
mzid_307.191500_2.516000	Putative Eicosanoid-Related Metabolite		Unknown	0.120294	0.046531	0.0100426	0.0554816
mzid_307.190900_2.485167	Putative Eicosanoids		EIC_44	0.133998	0.0461049	0.00383583	0.029686
mzid_375.217700_2.405000	Resolvin (putative)		Resolvin D1	0.00847154	0.0471437	0.857471	0.939269
mzid_361.239600_3.490333	Docosanoid		19,20-DiHDPA	0.119795	0.0461752	0.00978399	0.0554816
mzid_357.209600_3.804833	Prostaglandin like		Putative PG	0.105962	0.0476607	0.0266909	0.104188
mzid_289.180700_3.804833	Prostaglandin like		Putative PG	0.0903583	0.0476637	0.0586296	0.176883
mzid_331.192000_2.688667	Putative Eicosanoid-Related Metabolite	ALA/EPA	Unknown	-0.0365415	0.0465768	0.433132	0.660081
mzid_351.218200_1.412167	Prostaglandin		15k PGF2a	-0.000669236	0.0480693	0.988898	0.99561
mzid_343.212600_1.967167	Putative Eicosanoids		EIC_187, EIC_188	0.130677	0.0485251	0.00734438	0.0470252
mzid_361.238600_3.687667	Eicosanoid		13,14-DiHDPA	0.132747	0.0480224	0.00593754	0.0409644
mzid_309.207600_2.879833	Putative Eicosanoids		EIC_52	0.115252	0.0476477	0.0159631	0.0764576
mzid_293.212400_3.632167	Putative Eicosanoid-Related Metabolite	ALA	Unknown	0.216137	0.0463996	4.19933e-06	0.0012458
mzid_307.189100_2.664000	Putative Eicosanoids		EIC_45	0.12662	0.049326	0.0105784	0.0570593
mzid_361.239900_3.459500	Putative Eicosanoids		EIC_307	0.108309	0.0484241	0.0257934	0.102027
mzid_317.212300_4.002167	Eicosanoid		11(S) HEPE	0.195836	0.0457345	2.26248e-05	0.00171511
mzid_393.229000_2.916833	Putative Eicosanoid		EIC_91	0.151778	0.0532346	0.00455557	0.0337872
mzid_291.195300_3.348500	Oxylipin		12-OPDA	0.188765	0.0609407	0.00207278	0.0208239
mzid_293.212300_3.663000	Putative Eicosanoid-Related Metabolite	ALA	Unknown	0.197021	0.0468082	3.09283e-05	0.00171511
mzid_311.222700_2.873667	Putative Eicosanoid-Related Metabolite		Unknown	0.133291	0.0516968	0.0102427	0.0559267
mzid_267.196700_3.465667	Putative Eicosanoids		EIC_1	0.162108	0.0466684	0.000562854	0.00849052
mzid_407.207800_2.380333	Putative Eicosanoids		Novel EIC_44	0.0974708	0.0461505	0.0352315	0.122403
mzid_377.232100_4.082334	Putative Eicosanoid-Related Metabolite	EPA	Unknown	0.133453	0.0532796	0.0126036	0.0642249
mzid_295.228000_5.291000	Eicosanoid		9,10 EpOME	0.123541	0.0515759	0.0170111	0.0776402
mzid_377.230200_5.047417	Putative Eicosanoid-Related Metabolite		Unknown	0.155072	0.0521325	0.00309062	0.0261967
mzid_311.223000_2.916833	Putative Eicosanoid		EIC_62	0.133526	0.0486294	0.00627676	0.0420024
mzid_293.212200_3.971333	Eicosanoid		9(S) HOTrE	0.213713	0.0467971	6.39076e-06	0.00142194
mzid_331.192000_3.385500	Putative Eicosanoids		EIC_134	0.14932	0.0480022	0.00198442	0.0208239
mzid_291.196700_4.045333	Putative Eicosanoids		EIC_6, EIC_8	0.144774	0.0468767	0.00213612	0.0209732
mzid_343.227900_4.729833	Eicosanoid		13 HDoHE	0.171868	0.0455019	0.000179786	0.00400024
mzid_317.212200_3.669167	Putative Eicosanoids		EIC_91, EIC_93	0.179397	0.045953	0.000109039	0.00285426
mzid_331.191800_3.323833	Putative Eicosanoids		EIC_73	0.171883	0.0470744	0.000291349	0.00518601
mzid_295.228000_4.066916	Putative Eicosanoid-Related Metabolite		EIC_29	0.13834	0.0467489	0.00324588	0.0272532
mzid_299.188800_2.966166	Putative Eicosanoid-Related Metabolite		Unknown	0.118622	0.0531563	0.0261321	0.102456
mzid_293.212300_4.150167	Eicosanoid		13(S) HOTrE(y)	0.182682	0.0467098	0.000105993	0.00285426
mzid_295.228100_5.038167	Putative Eicosanoids		EIC_23	0.204962	0.0475069	1.96648e-05	0.00171511
mzid_293.212500_4.372167	Putative Eicosanoids		EIC_14	0.183186	0.0483802	0.000173439	0.00395797
mzid_293.212300_3.798667	Putative Eicosanoid-Related Metabolite	ALA	Unknown	0.200517	0.0472187	2.63547e-05	0.00171511
mzid_295.158400_5.167666	Putative Eicosanoids		Novel EIC_4	0.177177	0.0683066	0.00979841	0.0554816
mzid_267.196700_3.434833	Putative Eicosanoids		EIC_2	0.155781	0.0476947	0.00117267	0.0142969
mzid_313.238700_3.323833	Putative Eicosanoids		EIC_73	0.164146	0.0474078	0.000586136	0.00869435
mzid_323.259200_5.994000	Putative Eicosanoid-Related Metabolite		Unknown	0.177996	0.045995	0.00012487	0.00317527
mzid_313.238800_3.447167	Eicosanoid		12,13 diHOME	0.18573	0.0470309	9.09408e-05	0.00285426
mzid_315.254200_3.983667	Putative Eicosanoids		EIC_80	0.0669717	0.0520621	0.198967	0.399731
mzid_267.196800_3.829500	Putative Eicosanoid-Related Metabolite		Unknown	0.133913	0.0478664	0.00536713	0.038214
mzid_295.228000_5.161500	Putative Eicosanoid-Related Metabolite	LA	Unknown	0.233872	0.0487924	2.22933e-06	0.0012458
mzid_295.228000_4.853167	Putative Eicosanoids		EIC_24	0.161365	0.046983	0.000648176	0.00930446
mzid_377.230500_4.840834	Epoxide		8(9)-EpETE	0.166136	0.0497472	0.000908279	0.0112273
mzid_313.238500_3.385500	Putative Eicosanoids		EIC_134	0.151301	0.0483924	0.0018826	0.0201869
				BP response (dSBP)
mzid	Class	Putative Parent PUFA	Putative ID	Beta	SE	pvalue	FDR Q
mzid_438.294500_3.009333	Putative Eicosanoid-Related Metabolite	AA	Unknown	-0.0678998	0.0462637	0.142888	0.722559
mzid_309.207500_4.440000	Putative Eicosanoid-Related Metabolite	ALA	Unknown	-0.0316023	0.0496441	0.524721	0.893617
mzid_429.238800_2.253917	Putative Eicosanoid-Related Metabolite	AA	Unknown	-0.0421334	0.0506273	0.405719	0.846324
mzid_353.233600_2.238500	Prostaglandin like		PGE1	-0.0471044	0.0453537	0.299544	0.771571
mzid_355.250200_4.843917	Putative Eicosanoid-Related Metabolite	LA	Unknown	-0.0414486	0.0461117	0.369198	0.825594
mzid_363.254700_4.014500	Putative Eicosanoids		EIC_311	-0.0630866	0.0451296	0.162827	0.726076
mzid_353.233000_2.059667	Prostaglandin		15R-PGF2alpha	0.0529689	0.0515737	0.304944	0.77543
mzid_355.249100_4.144000	Putative Eicosanoid-Related Metabolite	LA	Unknown	0.0350003	0.0449655	0.43675	0.862307
mzid_327.217800_4.008333	Putative Eicosanoids		EIC_122	0.0757637	0.0461761	0.101542	0.680085
mzid_293.209900_5.102917	Putative Eicosanoids		EIC_12	-0.0356866	0.0472542	0.450518	0.864141
mzid_327.218000_3.965167	Putative Eicosanoids		EIC_120, EIC_122	0.0890406	0.0451319	0.0491149	0.620481
mzid_395.251000_3.934333	Putative Eicosanoid-Related Metabolite	EPA	Unknown	0.097748	0.0509537	0.0556926	0.620481
mzid_355.248900_5.229333	Eicosanoid		12,13 EpOME	0.00653483	0.0457388	0.886454	0.96448
mzid_327.218000_4.051500	Putative Eicosanoids		EIC_122	0.0754513	0.0452268	0.0959497	0.680085
mzid_381.271100_4.760667	Putative Eicosanoid-Related Metabolite	LA	Unknown	0.00922683	0.0444644	0.835704	0.944862
mzid_347.259600_5.682583	Putative Eicosanoids		Novel EIC_25	0.0554711	0.0443431	0.211598	0.726352
mzid_335.223100_2.608500	Putative Eicosanoid-Related Metabolite	ALA/EPA	Unknown	0.0304437	0.0460124	0.508538	0.882467
mzid_480.253800_3.619833	Putative Eicosanoid-Related Metabolite	AA	Unknown	0.0616407	0.0560098	0.271684	0.760966
mzid_353.233600_2.386500	Prostaglandin		11b dhk PGF2a	0.0634851	0.0463272	0.171252	0.726352
mzid_333.210800_2.491333	Putative Eicosanoids		EIC_140, EIC_145	0.0157471	0.0461544	0.733124	0.93318
mzid_347.260300_5.365000	Putative Eicosanoids		Novel EIC_23	0.0349326	0.0456328	0.444363	0.862342
mzid_381.263500_6.086500	Eicosanoid		5(S) HETrE	0.00173577	0.0456346	0.969676	0.98705
mzid_307.191500_2.516000	Putative Eicosanoid-Related Metabolite		Unknown	0.0744342	0.0450819	0.0994139	0.680085
mzid_307.190900_2.485167	Putative Eicosanoids		EIC_44	-0.00710553	0.0448879	0.874295	0.958162
mzid_375.217700_2.405000	Resolvin (putative)		Resolvin D1	0.0639689	0.0453807	0.159342	0.726076
mzid_361.239600_3.490333	Docosanoid		19,20-DiHDPA	-0.0792905	0.044719	0.0768867	0.640865
mzid_357.209600_3.804833	Prostaglandin like		Putative PG	0.0244245	0.0462132	0.597399	0.909323
mzid_289.180700_3.804833	Prostaglandin like		Putative PG	0.0501538	0.046102	0.277223	0.760966
mzid_331.192000_2.688667	Putative Eicosanoid-Related Metabolite	ALA/EPA	Unknown	0.0941052	0.0447442	0.0360009	0.584696
mzid_351.218200_1.412167	Prostaglandin		15k PGF2a	0.0917701	0.0461705	0.047454	0.620481
mzid_343.212600_1.967167	Putative Eicosanoids		EIC_187, EIC_188	0.0424137	0.0471423	0.368761	0.825594
mzid_361.238600_3.687667	Eicosanoid		13,14-DiHDPA	-0.00329261	0.046715	0.94384	0.979786
mzid_309.207600_2.879833	Putative Eicosanoids		EIC_52	-0.0671321	0.0461529	0.146484	0.726076
mzid_293.212400_3.632167	Putative Eicosanoid-Related Metabolite	ALA	Unknown	-0.0730777	0.0456913	0.110433	0.680085
mzid_307.189100_2.664000	Putative Eicosanoids		EIC_45	0.119984	0.0475959	0.012048	0.584696
mzid_361.239900_3.459500	Putative Eicosanoids		EIC_307	-0.0760886	0.0468347	0.104939	0.680085
mzid_317.212300_4.002167	Eicosanoid		11(S) HEPE	-0.0797633	0.0448468	0.0759805	0.640865
mzid_393.229000_2.916833	Putative Eicosanoid		EIC_91	0.0165105	0.0518072	0.750107	0.935081
mzid_291.195300_3.348500	Oxylipin		12-OPDA	0.0246163	0.0593962	0.678747	0.923752
mzid_293.212300_3.663000	Putative Eicosanoid-Related Metabolite	ALA	Unknown	-0.0638532	0.0459315	0.165155	0.726076
mzid_311.222700_2.873667	Putative Eicosanoid-Related Metabolite		Unknown	-0.063172	0.0501476	0.208418	0.726352
mzid_267.196700_3.465667	Putative Eicosanoids		EIC_1	-0.0774549	0.0454702	0.0891754	0.675716
mzid_407.207800_2.380333	Putative Eicosanoids		Novel EIC_44	0.0691893	0.0446208	0.121694	0.680085
mzid_377.232100_4.082334	Putative Eicosanoid-Related Metabolite	EPA	Unknown	0.0869201	0.0515909	0.092717	0.680085
mzid_295.228000_5.291000	Eicosanoid		9,10 EpOME	0.0384882	0.0500356	0.442166	0.862342
mzid_377.230200_5.047417	Putative Eicosanoid-Related Metabolite		Unknown	-0.00461863	0.0507793	0.927569	0.97561
mzid_311.223000_2.916833	Putative Eicosanoid		EIC_62	-0.0216608	0.0472895	0.647139	0.92169
mzid_293.212200_3.971333	Eicosanoid		9(S) HOTrE	-0.0787709	0.046023	0.0876633	0.675716
mzid_331.192000_3.385500	Putative Eicosanoids		EIC_134	0.00259577	0.0467985	0.955791	0.983415
mzid_291.196700_4.045333	Putative Eicosanoids		EIC_6, EIC_8	-0.0865454	0.0455133	0.0578651	0.620481
mzid_343.227900_4.729833	Eicosanoid		13 HDoHE	-0.0444772	0.0445316	0.318434	0.789238
mzid_317.212200_3.669167	Putative Eicosanoids		EIC_91, EIC_93	-0.0393382	0.0450315	0.382814	0.837113
mzid_331.191800_3.323833	Putative Eicosanoids		EIC_73	0.0134467	0.0460707	0.770519	0.938181
mzid_295.228000_4.066916	Putative Eicosanoid-Related Metabolite		EIC_29	-0.0424311	0.0454877	0.351418	0.818749
mzid_299.188800_2.966166	Putative Eicosanoid-Related Metabolite		Unknown	0.0682726	0.0514599	0.185272	0.726352
mzid_293.212300_4.150167	Eicosanoid		13(S) HOTrE(y)	-0.0778071	0.0456683	0.0891145	0.675716
mzid_295.228100_5.038167	Putative Eicosanoids		EIC_23	-0.052639	0.0466955	0.26022	0.757946
mzid_293.212500_4.372167	Putative Eicosanoids		EIC_14	-0.0346821	0.0473761	0.464512	0.86852
mzid_293.212300_3.798667	Putative Eicosanoid-Related Metabolite	ALA	Unknown	-0.0532322	0.0463813	0.251695	0.757946
mzid_295.158400_5.167666	Putative Eicosanoids		Novel EIC_4	-0.0353201	0.0663607	0.594818	0.909323
mzid_267.196700_3.434833	Putative Eicosanoids		EIC_2	-0.0332473	0.0465224	0.475193	0.869706
mzid_313.238700_3.323833	Putative Eicosanoids		EIC_73	-0.0383493	0.0462994	0.407943	0.846324
mzid_323.259200_5.994000	Putative Eicosanoid-Related Metabolite		Unknown	-0.0501652	0.0450362	0.265919	0.757946
mzid_313.238800_3.447167	Eicosanoid		12,13 diHOME	-0.0564532	0.0460677	0.221047	0.737934
mzid_315.254200_3.983667	Putative Eicosanoids		EIC_80	-0.00874461	0.0503131	0.862097	0.950764
mzid_267.196800_3.829500	Putative Eicosanoid-Related Metabolite		Unknown	-0.0305416	0.0465508	0.512098	0.883409
mzid_295.228000_5.161500	Putative Eicosanoid-Related Metabolite	LA	Unknown	0.018165	0.0482403	0.706682	0.929296
mzid_295.228000_4.853167	Putative Eicosanoids		EIC_24	-0.0607907	0.0458209	0.185276	0.726352
mzid_377.230500_4.840834	Epoxide		8(9)-EpETE	-0.0643461	0.0484831	0.185115	0.726352
mzid_313.238500_3.385500	Putative Eicosanoids		EIC_134	-0.0522545	0.0471201	0.268034	0.757946
				Diastolic Reserve (PCWP/CO slope)
mzid	Class	Putative Parent PUFA	Putative ID	Beta	SE	pvalue	FDR Q
mzid_438.294500_3.009333	Putative Eicosanoid-Related Metabolite	AA	Unknown	0.0846677	0.0463998	0.0686985	0.334108
mzid_309.207500_4.440000	Putative Eicosanoid-Related Metabolite	ALA	Unknown	0.1322	0.0494885	0.00782704	0.152758
mzid_429.238800_2.253917	Putative Eicosanoid-Related Metabolite	AA	Unknown	0.130082	0.0505122	0.0103325	0.161332
mzid_353.233600_2.238500	Prostaglandin like		PGE1	0.0656171	0.0454957	0.149918	0.461753
mzid_355.250200_4.843917	Putative Eicosanoid-Related Metabolite	LA	Unknown	0.140456	0.0458762	0.00233232	0.103554
mzid_363.254700_4.014500	Putative Eicosanoids		EIC_311	0.131893	0.0449937	0.00354542	0.128287
mzid_353.233000_2.059667	Prostaglandin		15R-PGF2alpha	0.045532	0.0518083	0.379946	0.690106
mzid_355.249100_4.144000	Putative Eicosanoid-Related Metabolite	LA	Unknown	0.136309	0.04473	0.00244342	0.103554
mzid_327.217800_4.008333	Putative Eicosanoids		EIC_122	0.083103	0.0463451	0.0736184	0.348513
mzid_293.209900_5.102917	Putative Eicosanoids		EIC_12	0.150227	0.0469568	0.0014745	0.0937364
mzid_327.218000_3.965167	Putative Eicosanoids		EIC_120, EIC_122	0.0747231	0.0453818	0.100346	0.38231
mzid_395.251000_3.934333	Putative Eicosanoid-Related Metabolite	EPA	Unknown	0.129428	0.0510159	0.0115149	0.166244
mzid_355.248900_5.229333	Eicosanoid		12,13 EpOME	0.176974	0.0451748	0.000103256	0.0306326
mzid_327.218000_4.051500	Putative Eicosanoids		EIC_122	0.0804451	0.0454006	0.0770845	0.353635
mzid_381.271100_4.760667	Putative Eicosanoid-Related Metabolite	LA	Unknown	0.143755	0.0441412	0.00121171	0.0829553
mzid_347.259600_5.682583	Putative Eicosanoids		Novel EIC_25	-0.000126049	0.0446078	0.997747	0.998869
mzid_335.223100_2.608500	Putative Eicosanoid-Related Metabolite	ALA/EPA	Unknown	0.0100419	0.0462272	0.828127	0.938704
mzid_480.253800_3.619833	Putative Eicosanoid-Related Metabolite	AA	Unknown	0.0999231	0.0561262	0.0756922	0.352599
mzid_353.233600_2.386500	Prostaglandin		11b dhk PGF2a	0.146103	0.0461117	0.00163614	0.0970777
mzid_333.210800_2.491333	Putative Eicosanoids		EIC_140, EIC_145	-0.109841	0.0460677	0.0175209	0.188613
mzid_347.260300_5.365000	Putative Eicosanoids		Novel EIC_23	0.0502265	0.045795	0.273325	0.612515
mzid_381.263500_6.086500	Eicosanoid		5(S) HETrE	0.108752	0.0455423	0.0173525	0.188613
mzid_307.191500_2.516000	Putative Eicosanoid-Related Metabolite		Unknown	-0.0420152	0.045366	0.354868	0.67455
mzid_307.190900_2.485167	Putative Eicosanoids		EIC_44	-0.0245034	0.0450646	0.586888	0.833063
mzid_375.217700_2.405000	Resolvin (putative)		Resolvin D1	-0.123013	0.0453056	0.00687687	0.147323
mzid_361.239600_3.490333	Docosanoid		19,20-DiHDPA	-0.0493821	0.0450042	0.273104	0.612515
mzid_357.209600_3.804833	Prostaglandin like		Putative PG	-0.10186	0.0461759	0.0278908	0.204995
mzid_289.180700_3.804833	Prostaglandin like		Putative PG	-0.138948	0.0458957	0.00260677	0.105456
mzid_331.192000_2.688667	Putative Eicosanoid-Related Metabolite	ALA/EPA	Unknown	-0.101073	0.0449022	0.0248671	0.198579
mzid_351.218200_1.412167	Prostaglandin		15k PGF2a	-0.0754911	0.0464326	0.104683	0.389825
mzid_343.212600_1.967167	Putative Eicosanoids		EIC_187, EIC_188	-0.122837	0.0470315	0.00930563	0.159269
mzid_361.238600_3.687667	Eicosanoid		13,14-DiHDPA	-0.0980752	0.0466863	0.0362168	0.23726
mzid_309.207600_2.879833	Putative Eicosanoids		EIC_52	-0.0278859	0.0464381	0.548475	0.810868
mzid_293.212400_3.632167	Putative Eicosanoid-Related Metabolite	ALA	Unknown	-0.0369959	0.0459814	0.421482	0.723551
mzid_307.189100_2.664000	Putative Eicosanoids		EIC_45	-0.0821681	0.0479766	0.087457	0.360355
mzid_361.239900_3.459500	Putative Eicosanoids		EIC_307	-0.0929349	0.0469674	0.0484537	0.284193
mzid_317.212300_4.002167	Eicosanoid		11(S) HEPE	-0.110493	0.0448946	0.0142206	0.174236
mzid_393.229000_2.916833	Putative Eicosanoid		EIC_91	-0.0555049	0.0519671	0.286054	0.619551
mzid_291.195300_3.348500	Oxylipin		12-OPDA	-0.104218	0.0594579	0.0803116	0.358254
mzid_293.212300_3.663000	Putative Eicosanoid-Related Metabolite	ALA	Unknown	-0.0195394	0.0462152	0.672647	0.873214
mzid_311.222700_2.873667	Putative Eicosanoid-Related Metabolite		Unknown	0.0502744	0.0503928	0.318982	0.652966
mzid_267.196700_3.465667	Putative Eicosanoids		EIC_1	0.0194388	0.0457998	0.671453	0.873214
mzid_407.207800_2.380333	Putative Eicosanoids		Novel EIC_44	-0.0759348	0.0447867	0.0906722	0.36681
mzid_377.232100_4.082334	Putative Eicosanoid-Related Metabolite	EPA	Unknown	-0.0757645	0.0518495	0.144643	0.454885
mzid_295.228000_5.291000	Eicosanoid		9,10 EpOME	-0.000687662	0.0502804	0.989094	0.996261
mzid_377.230200_5.047417	Putative Eicosanoid-Related Metabolite		Unknown	-0.0362311	0.0509665	0.477524	0.774716
mzid_311.223000_2.916833	Putative Eicosanoid		EIC_62	0.00324884	0.0475006	0.945501	0.980175
mzid_293.212200_3.971333	Eicosanoid		9(S) HOTrE	-0.0173828	0.04636	0.707871	0.894583
mzid_331.192000_3.385500	Putative Eicosanoids		EIC_134	-0.107639	0.046724	0.0216901	0.197157
mzid_291.196700_4.045333	Putative Eicosanoids		EIC_6, EIC_8	-0.0815944	0.0457277	0.0750356	0.352599
mzid_343.227900_4.729833	Eicosanoid		13 HDoHE	-0.0862244	0.0445858	0.0537479	0.295353
mzid_317.212200_3.669167	Putative Eicosanoids		EIC_91, EIC_93	-0.0719955	0.0451337	0.111374	0.404583
mzid_331.191800_3.323833	Putative Eicosanoids		EIC_73	-0.112093	0.0459695	0.0151351	0.179603
mzid_295.228000_4.066916	Putative Eicosanoid-Related Metabolite		EIC_29	-0.0354294	0.045694	0.43853	0.740591
mzid_299.188800_2.966166	Putative Eicosanoid-Related Metabolite		Unknown	-0.114353	0.0514987	0.0268791	0.204465
mzid_293.212300_4.150167	Eicosanoid		13(S) HOTrE(y)	-0.0181187	0.0460006	0.693856	0.885985
mzid_295.228100_5.038167	Putative Eicosanoids		EIC_23	-0.02754	0.0469412	0.557704	0.811461
mzid_293.212500_4.372167	Putative Eicosanoids		EIC_14	-0.0278337	0.047587	0.558905	0.811461
mzid_293.212300_3.798667	Putative Eicosanoid-Related Metabolite	ALA	Unknown	-0.0510413	0.0465838	0.273797	0.612515
mzid_295.158400_5.167666	Putative Eicosanoids		Novel EIC_4	-0.114425	0.0664455	0.0857353	0.359815
mzid_267.196700_3.434833	Putative Eicosanoids		EIC_2	-0.0245367	0.0467316	0.599801	0.840666
mzid_313.238700_3.323833	Putative Eicosanoids		EIC_73	-0.0226222	0.0465186	0.626987	0.853239
mzid_323.259200_5.994000	Putative Eicosanoid-Related Metabolite		Unknown	-0.00979214	0.0452866	0.828909	0.938704
mzid_313.238800_3.447167	Eicosanoid		12,13 diHOME	-0.0349955	0.0463103	0.450238	0.757489
mzid_315.254200_3.983667	Putative Eicosanoids		EIC_80	-0.0744902	0.0504066	0.14016	0.447105
mzid_267.196800_3.829500	Putative Eicosanoid-Related Metabolite		Unknown	-0.0139643	0.0467656	0.76538	0.918133
mzid_295.228000_5.161500	Putative Eicosanoid-Related Metabolite	LA	Unknown	-0.0339442	0.048426	0.483693	0.776082
mzid_295.228000_4.853167	Putative Eicosanoids		EIC_24	-0.0374152	0.0460708	0.417147	0.720477
mzid_377.230500_4.840834	Epoxide		8(9)-EpETE	-0.0188764	0.048775	0.69893	0.887945
mzid_313.238500_3.385500	Putative Eicosanoids		EIC_134	-0.0227324	0.0473719	0.631551	0.855526
				Pulmonary Vascular Reserve (PAP/CO slope)
mzid	Class	Putative Parent PUFA	Putative ID	Beta	SE	pvalue	FDR Q
mzid_438.294500_3.009333	Putative Eicosanoid-Related Metabolite	AA	Unknown	0.0600597	0.0445898	0.178674	0.776231
mzid_309.207500_4.440000	Putative Eicosanoid-Related Metabolite	ALA	Unknown	0.112724	0.0475575	0.0181932	0.539731
mzid_429.238800_2.253917	Putative Eicosanoid-Related Metabolite	AA	Unknown	0.10149	0.0485811	0.0372571	0.592207
mzid_353.233600_2.238500	Prostaglandin like		PGE1	0.0817312	0.0435796	0.0613744	0.613744
mzid_355.250200_4.843917	Putative Eicosanoid-Related Metabolite	LA	Unknown	0.0953242	0.0442403	0.0317123	0.592207
mzid_363.254700_4.014500	Putative Eicosanoids		EIC_311	0.10043	0.0433179	0.0208703	0.54694
mzid_353.233000_2.059667	Prostaglandin		15R-PGF2alpha	0.108726	0.049484	0.0285128	0.59015
mzid_355.249100_4.144000	Putative Eicosanoid-Related Metabolite	LA	Unknown	0.105904	0.0430649	0.0142987	0.534777
mzid_327.217800_4.008333	Putative Eicosanoids		EIC_122	0.0547186	0.0445467	0.219956	0.786095
mzid_293.209900_5.102917	Putative Eicosanoids		EIC_12	0.182471	0.0447422	5.36006e-05	0.0477045
mzid_327.218000_3.965167	Putative Eicosanoids		EIC_120, EIC_122	0.036151	0.0436361	0.407844	0.864385
mzid_395.251000_3.934333	Putative Eicosanoid-Related Metabolite	EPA	Unknown	0.0706565	0.0491789	0.151487	0.761922
mzid_355.248900_5.229333	Eicosanoid		12,13 EpOME	0.11765	0.0437205	0.00738815	0.447061
mzid_327.218000_4.051500	Putative Eicosanoids		EIC_122	0.0373379	0.0436726	0.393031	0.857315
mzid_381.271100_4.760667	Putative Eicosanoid-Related Metabolite	LA	Unknown	0.0994837	0.0425859	0.019923	0.54694
mzid_347.259600_5.682583	Putative Eicosanoids		Novel EIC_25	0.0192179	0.042787	0.653537	0.941177
mzid_335.223100_2.608500	Putative Eicosanoid-Related Metabolite	ALA/EPA	Unknown	0.0143022	0.0443474	0.747219	0.96421
mzid_480.253800_3.619833	Putative Eicosanoid-Related Metabolite	AA	Unknown	0.129519	0.0536915	0.0162495	0.539731
mzid_353.233600_2.386500	Prostaglandin		11b dhk PGF2a	0.093677	0.0445097	0.0358729	0.592207
mzid_333.210800_2.491333	Putative Eicosanoids		EIC_140, EIC_145	-0.0314089	0.0444491	0.480162	0.884708
mzid_347.260300_5.365000	Putative Eicosanoids		Novel EIC_23	0.0479209	0.0439361	0.275987	0.81604
mzid_381.263500_6.086500	Eicosanoid		5(S) HETrE	0.0524928	0.0438979	0.232403	0.786095
mzid_307.191500_2.516000	Putative Eicosanoid-Related Metabolite		Unknown	-0.0552645	0.0434877	0.204449	0.781821
mzid_307.190900_2.485167	Putative Eicosanoids		EIC_44	-0.0502351	0.0431844	0.245333	0.786095
mzid_375.217700_2.405000	Resolvin (putative)		Resolvin D1	-0.0747749	0.0436771	0.0875826	0.674315
mzid_361.239600_3.490333	Docosanoid		19,20-DiHDPA	-0.0114095	0.0432308	0.791961	0.966774
mzid_357.209600_3.804833	Prostaglandin like		Putative PG	-0.0664388	0.0444287	0.135506	0.758989
mzid_289.180700_3.804833	Prostaglandin like		Putative PG	-0.0997533	0.0442277	0.0245816	0.54694
mzid_331.192000_2.688667	Putative Eicosanoid-Related Metabolite	ALA/EPA	Unknown	-0.036355	0.0432855	0.401414	0.864047
mzid_351.218200_1.412167	Prostaglandin		15k PGF2a	-0.0131769	0.0446727	0.768156	0.96421
mzid_343.212600_1.967167	Putative Eicosanoids		EIC_187, EIC_188	-0.0536176	0.0453904	0.238121	0.786095
mzid_361.238600_3.687667	Eicosanoid		13,14-DiHDPA	-0.0129931	0.0450041	0.772936	0.96421
mzid_309.207600_2.879833	Putative Eicosanoids		EIC_52	-0.0732716	0.044437	0.0998641	0.689799
mzid_293.212400_3.632167	Putative Eicosanoid-Related Metabolite	ALA	Unknown	-0.0363766	0.0441127	0.410017	0.864728
mzid_307.189100_2.664000	Putative Eicosanoids		EIC_45	-0.0422244	0.0461346	0.360551	0.856367
mzid_361.239900_3.459500	Putative Eicosanoids		EIC_307	-0.0279936	0.0452355	0.536332	0.890551
mzid_317.212300_4.002167	Eicosanoid		11(S) HEPE	-0.0726563	0.0432241	0.0934676	0.689799
mzid_393.229000_2.916833	Putative Eicosanoid		EIC_91	-0.0137089	0.0499155	0.783716	0.96421
mzid_291.195300_3.348500	Oxylipin		12-OPDA	-0.0753634	0.0571271	0.187761	0.776231
mzid_293.212300_3.663000	Putative Eicosanoid-Related Metabolite	ALA	Unknown	-0.0060611	0.0443465	0.891348	0.968179
mzid_311.222700_2.873667	Putative Eicosanoid-Related Metabolite		Unknown	0.0182993	0.0483921	0.705499	0.960083
mzid_267.196700_3.465667	Putative Eicosanoids		EIC_1	0.0267924	0.0439308	0.542248	0.890904
mzid_407.207800_2.380333	Putative Eicosanoids		Novel EIC_44	-0.0500894	0.0430399	0.245122	0.786095
mzid_377.232100_4.082334	Putative Eicosanoid-Related Metabolite	EPA	Unknown	-0.0590864	0.0497839	0.235906	0.786095
mzid_295.228000_5.291000	Eicosanoid		9,10 EpOME	-0.014988	0.0482336	0.756142	0.96421
mzid_377.230200_5.047417	Putative Eicosanoid-Related Metabolite		Unknown	-0.00764024	0.048923	0.87597	0.968179
mzid_311.223000_2.916833	Putative Eicosanoid		EIC_62	0.00282663	0.0455719	0.95057	0.976175
mzid_293.212200_3.971333	Eicosanoid		9(S) HOTrE	-0.00613771	0.0444835	0.89032	0.968179
mzid_331.192000_3.385500	Putative Eicosanoids		EIC_134	-0.0889965	0.0448943	0.0480432	0.592207
mzid_291.196700_4.045333	Putative Eicosanoids		EIC_6, EIC_8	-0.0682001	0.0439081	0.121063	0.733785
mzid_343.227900_4.729833	Eicosanoid		13 HDoHE	-0.0341273	0.0429216	0.426968	0.869569
mzid_317.212200_3.669167	Putative Eicosanoids		EIC_91, EIC_93	-0.0575672	0.0433382	0.184739	0.776231
mzid_331.191800_3.323833	Putative Eicosanoids		EIC_73	-0.119763	0.0440333	0.00678252	0.447061
mzid_295.228000_4.066916	Putative Eicosanoid-Related Metabolite		EIC_29	-0.028563	0.0438471	0.515104	0.886197
mzid_299.188800_2.966166	Putative Eicosanoid-Related Metabolite		Unknown	-0.0947951	0.0494757	0.0559951	0.595157
mzid_293.212300_4.150167	Eicosanoid		13(S) HOTrE(y)	0.000644032	0.0441403	0.988365	0.990185
mzid_295.228100_5.038167	Putative Eicosanoids		EIC_23	-0.00525492	0.0450516	0.907195	0.968179
mzid_293.212500_4.372167	Putative Eicosanoids		EIC_14	-0.00180723	0.0456719	0.968453	0.983589
mzid_293.212300_3.798667	Putative Eicosanoid-Related Metabolite	ALA	Unknown	-0.0177359	0.0447436	0.692004	0.951907
mzid_295.158400_5.167666	Putative Eicosanoids		Novel EIC_4	-0.0941895	0.0638025	0.140567	0.761922
mzid_267.196700_3.434833	Putative Eicosanoids		EIC_2	0.00749382	0.0448463	0.867366	0.968179
mzid_313.238700_3.323833	Putative Eicosanoids		EIC_73	-0.0305496	0.0446183	0.493891	0.885057
mzid_323.259200_5.994000	Putative Eicosanoid-Related Metabolite		Unknown	0.00470662	0.0434494	0.913787	0.968179
mzid_313.238800_3.447167	Eicosanoid		12,13 diHOME	-0.0299323	0.0444357	0.500903	0.885057
mzid_315.254200_3.983667	Putative Eicosanoids		EIC_80	-0.0533376	0.0484114	0.271153	0.809818
mzid_267.196800_3.829500	Putative Eicosanoid-Related Metabolite		Unknown	0.0273496	0.0448527	0.542323	0.890904
mzid_295.228000_5.161500	Putative Eicosanoid-Related Metabolite	LA	Unknown	-0.0300073	0.0464634	0.518718	0.886197
mzid_295.228000_4.853167	Putative Eicosanoids		EIC_24	-0.00846414	0.0442305	0.848326	0.968179
mzid_377.230500_4.840834	Epoxide		8(9)-EpETE	-0.00531538	0.0468015	0.909627	0.968179
mzid_313.238500_3.385500	Putative Eicosanoids		EIC_134	-0.0349676	0.0454302	0.441879	0.876475
				Peripheral oxygen extraction (C[a-v]O2)
mzid	Class	Putative Parent PUFA	Putative ID	Beta	SE	pvalue	FDR Q
mzid_438.294500_3.009333	Putative Eicosanoid-Related Metabolite	AA	Unknown	-0.0449043	0.0434436	0.301865	0.709699
mzid_309.207500_4.440000	Putative Eicosanoid-Related Metabolite	ALA	Unknown	-0.0820106	0.0464235	0.0779729	0.439381
mzid_429.238800_2.253917	Putative Eicosanoid-Related Metabolite	AA	Unknown	-0.0615911	0.0474326	0.194777	0.649256
mzid_353.233600_2.238500	Prostaglandin like		PGE1	-0.059014	0.0424986	0.165633	0.607088
mzid_355.250200_4.843917	Putative Eicosanoid-Related Metabolite	LA	Unknown	0.0142175	0.0432827	0.742701	0.930991
mzid_363.254700_4.014500	Putative Eicosanoids		EIC_311	0.0359179	0.0423857	0.397216	0.790878
mzid_353.233000_2.059667	Prostaglandin		15R-PGF2alpha	0.0842558	0.0482664	0.0815511	0.439882
mzid_355.249100_4.144000	Putative Eicosanoid-Related Metabolite	LA	Unknown	-0.0421654	0.0421559	0.317735	0.72142
mzid_327.217800_4.008333	Putative Eicosanoids		EIC_122	-0.0235761	0.043424	0.587446	0.878378
mzid_293.209900_5.102917	Putative Eicosanoids		EIC_12	0.0798056	0.0441899	0.0715867	0.433436
mzid_327.218000_3.965167	Putative Eicosanoids		EIC_120, EIC_122	-0.0231606	0.0424978	0.586033	0.878378
mzid_395.251000_3.934333	Putative Eicosanoid-Related Metabolite	EPA	Unknown	-0.0297091	0.0479641	0.535962	0.850278
mzid_355.248900_5.229333	Eicosanoid		12,13 EpOME	0.027838	0.0428805	0.516539	0.837185
mzid_327.218000_4.051500	Putative Eicosanoids		EIC_122	-0.0215752	0.0425373	0.612257	0.896095
mzid_381.271100_4.760667	Putative Eicosanoid-Related Metabolite	LA	Unknown	0.0347176	0.0416743	0.405244	0.794315
mzid_347.259600_5.682583	Putative Eicosanoids		Novel EIC_25	0.0299773	0.0416384	0.471932	0.812695
mzid_335.223100_2.608500	Putative Eicosanoid-Related Metabolite	ALA/EPA	Unknown	0.0744684	0.0430349	0.0842367	0.442479
mzid_480.253800_3.619833	Putative Eicosanoid-Related Metabolite	AA	Unknown	-0.000641127	0.052603	0.990281	0.99873
mzid_353.233600_2.386500	Prostaglandin		11b dhk PGF2a	0.0520177	0.0434727	0.232104	0.679087
mzid_333.210800_2.491333	Putative Eicosanoids		EIC_140, EIC_145	0.0316607	0.0432692	0.464722	0.812695
mzid_347.260300_5.365000	Putative Eicosanoids		Novel EIC_23	0.030562	0.0428036	0.475592	0.812695
mzid_381.263500_6.086500	Eicosanoid		5(S) HETrE	-0.0279554	0.0427817	0.513802	0.834459
mzid_307.191500_2.516000	Putative Eicosanoid-Related Metabolite		Unknown	-0.0477365	0.0423511	0.260271	0.681723
mzid_307.190900_2.485167	Putative Eicosanoids		EIC_44	-0.0484301	0.0420411	0.249941	0.681723
mzid_375.217700_2.405000	Resolvin (putative)		Resolvin D1	0.00273555	0.0426566	0.948895	0.997162
mzid_361.239600_3.490333	Docosanoid		19,20-DiHDPA	-0.00815693	0.0420865	0.846409	0.967014
mzid_357.209600_3.804833	Prostaglandin like		Putative PG	0.00990743	0.0433553	0.819347	0.961325
mzid_289.180700_3.804833	Prostaglandin like		Putative PG	-0.00364296	0.0432962	0.932982	0.993909
mzid_331.192000_2.688667	Putative Eicosanoid-Related Metabolite	ALA/EPA	Unknown	-0.008571	0.0421691	0.839029	0.965691
mzid_351.218200_1.412167	Prostaglandin		15k PGF2a	-0.011188	0.0434897	0.797097	0.954034
mzid_343.212600_1.967167	Putative Eicosanoids		EIC_187, EIC_188	0.00245572	0.0442551	0.955773	0.99812
mzid_361.238600_3.687667	Eicosanoid		13,14-DiHDPA	-0.00231148	0.0438151	0.95795	0.998332
mzid_309.207600_2.879833	Putative Eicosanoids		EIC_52	-0.0205733	0.0433781	0.635531	0.905719
mzid_293.212400_3.632167	Putative Eicosanoid-Related Metabolite	ALA	Unknown	-0.010257	0.042973	0.811458	0.961325
mzid_307.189100_2.664000	Putative Eicosanoids		EIC_45	-0.0196197	0.0449439	0.662655	0.915732
mzid_361.239900_3.459500	Putative Eicosanoids		EIC_307	-0.00204983	0.044055	0.962909	0.99873
mzid_317.212300_4.002167	Eicosanoid		11(S) HEPE	0.0187236	0.0422003	0.657483	0.913554
mzid_393.229000_2.916833	Putative Eicosanoid		EIC_91	0.0874487	0.0484226	0.07159	0.433436
mzid_291.195300_3.348500	Oxylipin		12-OPDA	0.0212394	0.0557107	0.703201	0.91657
mzid_293.212300_3.663000	Putative Eicosanoid-Related Metabolite	ALA	Unknown	0.0606611	0.0430778	0.159765	0.59494
mzid_311.222700_2.873667	Putative Eicosanoid-Related Metabolite		Unknown	0.100188	0.0468811	0.0331284	0.298898
mzid_267.196700_3.465667	Putative Eicosanoids		EIC_1	0.0296949	0.0427612	0.487765	0.816311
mzid_407.207800_2.380333	Putative Eicosanoids		Novel EIC_44	0.050123	0.0418956	0.232175	0.679087
mzid_377.232100_4.082334	Putative Eicosanoid-Related Metabolite	EPA	Unknown	0.125827	0.0481783	0.00930862	0.151393
mzid_295.228000_5.291000	Eicosanoid		9,10 EpOME	0.0288019	0.0469407	0.5398	0.853081
mzid_377.230200_5.047417	Putative Eicosanoid-Related Metabolite		Unknown	0.0207048	0.0476176	0.663904	0.915732
mzid_311.223000_2.916833	Putative Eicosanoid		EIC_62	0.108705	0.0440692	0.0140064	0.186055
mzid_293.212200_3.971333	Eicosanoid		9(S) HOTrE	0.0326938	0.0432782	0.450381	0.811344
mzid_331.192000_3.385500	Putative Eicosanoids		EIC_134	0.0603509	0.0438018	0.16894	0.611207
mzid_291.196700_4.045333	Putative Eicosanoids		EIC_6, EIC_8	0.0457164	0.0428041	0.286072	0.703326
mzid_343.227900_4.729833	Eicosanoid		13 HDoHE	0.121764	0.0414199	0.00345288	0.0830558
mzid_317.212200_3.669167	Putative Eicosanoids		EIC_91, EIC_93	0.0504911	0.042205	0.232193	0.679087
mzid_331.191800_3.323833	Putative Eicosanoids		EIC_73	0.073969	0.0430748	0.0866223	0.447214
mzid_295.228000_4.066916	Putative Eicosanoid-Related Metabolite		EIC_29	0.146677	0.0421452	0.000549388	0.0266279
mzid_299.188800_2.966166	Putative Eicosanoid-Related Metabolite		Unknown	0.0100543	0.0483568	0.835386	0.96537
mzid_293.212300_4.150167	Eicosanoid		13(S) HOTrE(y)	0.0861231	0.0427794	0.0446856	0.347549
mzid_295.228100_5.038167	Putative Eicosanoids		EIC_23	0.0533697	0.0437864	0.22353	0.679087
mzid_293.212500_4.372167	Putative Eicosanoids		EIC_14	0.0743427	0.044324	0.0941821	0.463105
mzid_293.212300_3.798667	Putative Eicosanoid-Related Metabolite	ALA	Unknown	0.0889494	0.0433644	0.0408212	0.331407
mzid_295.158400_5.167666	Putative Eicosanoids		Novel EIC_4	-0.00887096	0.0622593	0.886761	0.978999
mzid_267.196700_3.434833	Putative Eicosanoids		EIC_2	0.110579	0.0433488	0.0110718	0.164231
mzid_313.238700_3.323833	Putative Eicosanoids		EIC_73	0.112771	0.043134	0.00923543	0.151393
mzid_323.259200_5.994000	Putative Eicosanoid-Related Metabolite		Unknown	-0.00390929	0.0422979	0.926403	0.992177
mzid_313.238800_3.447167	Eicosanoid		12,13 diHOME	0.0895541	0.0430745	0.0381748	0.320525
mzid_315.254200_3.983667	Putative Eicosanoids		EIC_80	0.161951	0.0465739	0.000555376	0.0266279
mzid_267.196800_3.829500	Putative Eicosanoid-Related Metabolite		Unknown	0.0732247	0.0435461	0.0933464	0.461546
mzid_295.228000_5.161500	Putative Eicosanoid-Related Metabolite	LA	Unknown	0.0477703	0.0451971	0.291105	0.708887
mzid_295.228000_4.853167	Putative Eicosanoids		EIC_24	0.0349042	0.0430286	0.417685	0.794315
mzid_377.230500_4.840834	Epoxide		8(9)-EpETE	0.0400858	0.0455228	0.37902	0.771113
mzid_313.238500_3.385500	Putative Eicosanoids		EIC_134	0.106382	0.0439718	0.0159422	0.202693
				VE/VCO2
mzid	Class	Putative Parent PUFA	Putative ID	Beta	SE	pvalue	FDR Q
mzid_438.294500_3.009333	Putative Eicosanoid-Related Metabolite	AA	Unknown	-0.0205569	0.0447986	0.646545	0.831731
mzid_309.207500_4.440000	Putative Eicosanoid-Related Metabolite	ALA	Unknown	0.100429	0.0477581	0.0360293	0.237527
mzid_429.238800_2.253917	Putative Eicosanoid-Related Metabolite	AA	Unknown	0.0279811	0.0489389	0.567771	0.789996
mzid_353.233600_2.238500	Prostaglandin like		PGE1	-0.0472903	0.0438194	0.281069	0.592776
mzid_355.250200_4.843917	Putative Eicosanoid-Related Metabolite	LA	Unknown	0.0311214	0.0445717	0.48539	0.748696
mzid_363.254700_4.014500	Putative Eicosanoids		EIC_311	-0.0160195	0.0436944	0.714069	0.855746
mzid_353.233000_2.059667	Prostaglandin		15R-PGF2alpha	-0.0296952	0.0498722	0.551855	0.781967
mzid_355.249100_4.144000	Putative Eicosanoid-Related Metabolite	LA	Unknown	0.0387185	0.0434394	0.37323	0.667907
mzid_327.217800_4.008333	Putative Eicosanoids		EIC_122	-0.0633402	0.0446515	0.156719	0.442793
mzid_293.209900_5.102917	Putative Eicosanoids		EIC_12	0.0922089	0.0454828	0.0432132	0.257191
mzid_327.218000_3.965167	Putative Eicosanoids		EIC_120, EIC_122	-0.0694262	0.0436746	0.112617	0.391414
mzid_395.251000_3.934333	Putative Eicosanoid-Related Metabolite	EPA	Unknown	0.0424996	0.0493939	0.390012	0.674292
mzid_355.248900_5.229333	Eicosanoid		12,13 EpOME	0.0670037	0.0440844	0.129235	0.408233
mzid_327.218000_4.051500	Putative Eicosanoids		EIC_122	-0.0666002	0.0437231	0.1284	0.408233
mzid_381.271100_4.760667	Putative Eicosanoid-Related Metabolite	LA	Unknown	-0.00743825	0.0429649	0.862631	0.93513
mzid_347.259600_5.682583	Putative Eicosanoids		Novel EIC_25	0.0458566	0.0428669	0.285304	0.593272
mzid_335.223100_2.608500	Putative Eicosanoid-Related Metabolite	ALA/EPA	Unknown	-0.127068	0.044079	0.00413007	0.0656386
mzid_480.253800_3.619833	Putative Eicosanoid-Related Metabolite	AA	Unknown	-0.0120454	0.0541894	0.824194	0.912354
mzid_353.233600_2.386500	Prostaglandin		11b dhk PGF2a	0.0073314	0.0448556	0.870241	0.937669
mzid_333.210800_2.491333	Putative Eicosanoids		EIC_140, EIC_145	-0.0386314	0.044566	0.38649	0.673144
mzid_347.260300_5.365000	Putative Eicosanoids		Novel EIC_23	0.0133874	0.0441172	0.761686	0.876632
mzid_381.263500_6.086500	Eicosanoid		5(S) HETrE	0.00138428	0.044095	0.97497	0.982893
mzid_307.191500_2.516000	Putative Eicosanoid-Related Metabolite		Unknown	0.0666727	0.0435794	0.126736	0.407203
mzid_307.190900_2.485167	Putative Eicosanoids		EIC_44	0.0663398	0.0432626	0.12587	0.405885
mzid_375.217700_2.405000	Resolvin (putative)		Resolvin D1	0.0155602	0.0439396	0.723408	0.85959
mzid_361.239600_3.490333	Docosanoid		19,20-DiHDPA	0.163813	0.0426714	0.000141135	0.0179443
mzid_357.209600_3.804833	Prostaglandin like		Putative PG	-0.0307239	0.0446445	0.491685	0.751686
mzid_289.180700_3.804833	Prostaglandin like		Putative PG	-0.036395	0.0445719	0.414617	0.69756
mzid_331.192000_2.688667	Putative Eicosanoid-Related Metabolite	ALA/EPA	Unknown	0.00791407	0.0434436	0.855532	0.93254
mzid_351.218200_1.412167	Prostaglandin		15k PGF2a	-0.0198204	0.0447973	0.658378	0.834004
mzid_343.212600_1.967167	Putative Eicosanoids		EIC_187, EIC_188	-0.0312897	0.0455687	0.492655	0.751686
mzid_361.238600_3.687667	Eicosanoid		13,14-DiHDPA	0.129363	0.0447281	0.00400962	0.0655348
mzid_309.207600_2.879833	Putative Eicosanoids		EIC_52	-0.0244926	0.044685	0.583882	0.797349
mzid_293.212400_3.632167	Putative Eicosanoid-Related Metabolite	ALA	Unknown	0.154423	0.0436757	0.000448587	0.0249526
mzid_307.189100_2.664000	Putative Eicosanoids		EIC_45	-0.0609562	0.0462229	0.187921	0.47173
mzid_361.239900_3.459500	Putative Eicosanoids		EIC_307	0.0417688	0.0453438	0.357458	0.655954
mzid_317.212300_4.002167	Eicosanoid		11(S) HEPE	0.0714344	0.0433551	0.100116	0.379021
mzid_393.229000_2.916833	Putative Eicosanoid		EIC_91	0.0875152	0.0498958	0.0801135	0.348396
mzid_291.195300_3.348500	Oxylipin		12-OPDA	-0.124102	0.0571063	0.0302852	0.209138
mzid_293.212300_3.663000	Putative Eicosanoid-Related Metabolite	ALA	Unknown	0.141476	0.0439769	0.00138792	0.0386016
mzid_311.222700_2.873667	Putative Eicosanoid-Related Metabolite		Unknown	0.0909631	0.048352	0.0605763	0.298398
mzid_267.196700_3.465667	Putative Eicosanoids		EIC_1	0.162879	0.0434072	0.00019794	0.018346
mzid_407.207800_2.380333	Putative Eicosanoids		Novel EIC_44	-1.0008e-05	0.0432296	0.999815	0.999815
mzid_377.232100_4.082334	Putative Eicosanoid-Related Metabolite	EPA	Unknown	0.00820386	0.0500048	0.869756	0.937669
mzid_295.228000_5.291000	Eicosanoid		9,10 EpOME	0.0486918	0.0483249	0.314188	0.620409
mzid_377.230200_5.047417	Putative Eicosanoid-Related Metabolite		Unknown	0.0954554	0.0488612	0.0513631	0.27705
mzid_311.223000_2.916833	Putative Eicosanoid		EIC_62	0.0477865	0.0456494	0.295744	0.604697
mzid_293.212200_3.971333	Eicosanoid		9(S) HOTrE	0.092548	0.0444014	0.0376883	0.243062
mzid_331.192000_3.385500	Putative Eicosanoids		EIC_134	-0.0697662	0.0451008	0.122587	0.4017
mzid_291.196700_4.045333	Putative Eicosanoids		EIC_6, EIC_8	-0.016589	0.044146	0.707259	0.853642
mzid_343.227900_4.729833	Eicosanoid		13 HDoHE	0.0623911	0.0429766	0.147265	0.43114
mzid_317.212200_3.669167	Putative Eicosanoids		EIC_91, EIC_93	0.026287	0.0435313	0.546237	0.779617
mzid_331.191800_3.323833	Putative Eicosanoids		EIC_73	-0.0731377	0.0443877	0.100107	0.379021
mzid_295.228000_4.066916	Putative Eicosanoid-Related Metabolite		EIC_29	0.0443325	0.0439459	0.313611	0.620409
mzid_299.188800_2.966166	Putative Eicosanoid-Related Metabolite		Unknown	-0.0126528	0.0498167	0.799621	0.902816
mzid_293.212300_4.150167	Eicosanoid		13(S) HOTrE(y)	0.0701696	0.0441457	0.112645	0.391414
mzid_295.228100_5.038167	Putative Eicosanoids		EIC_23	0.0990788	0.0449429	0.0279876	0.199272
mzid_293.212500_4.372167	Putative Eicosanoids		EIC_14	0.0671267	0.0456961	0.142532	0.424959
mzid_293.212300_3.798667	Putative Eicosanoid-Related Metabolite	ALA	Unknown	0.020599	0.0448711	0.646405	0.831731
mzid_295.158400_5.167666	Putative Eicosanoids		Novel EIC_4	0.0949541	0.0639865	0.138512	0.42255
mzid_267.196700_3.434833	Putative Eicosanoids		EIC_2	0.07989	0.0448212	0.0753513	0.335313
mzid_313.238700_3.323833	Putative Eicosanoids		EIC_73	0.0636716	0.0446712	0.154748	0.440017
mzid_323.259200_5.994000	Putative Eicosanoid-Related Metabolite		Unknown	0.0899418	0.043371	0.0386644	0.245795
mzid_313.238800_3.447167	Eicosanoid		12,13 diHOME	0.0900188	0.0443862	0.0431367	0.257191
mzid_315.254200_3.983667	Putative Eicosanoids		EIC_80	0.0295835	0.0485974	0.542997	0.776958
mzid_267.196800_3.829500	Putative Eicosanoid-Related Metabolite		Unknown	0.0734523	0.0448691	0.102317	0.379021
mzid_295.228000_5.161500	Putative Eicosanoid-Related Metabolite	LA	Unknown	0.0687909	0.0465079	0.139802	0.423131
mzid_295.228000_4.853167	Putative Eicosanoids		EIC_24	0.0764943	0.0442151	0.0843024	0.355607
mzid_377.230500_4.840834	Epoxide		8(9)-EpETE	0.0760534	0.0468021	0.104858	0.381588
mzid_313.238500_3.385500	Putative Eicosanoids		EIC_134	0.0467433	0.0455392	0.305232	0.612202
