# Supplementary material for: Eicosanoid and eicosanoid-related inflammatory mediators and exercise intolerance in heart failure with preserved ejection fraction
Source: Nat Commun. 2023 Nov 20;14:7557. doi: 10.1038/s41467-023-43363-3 (PMC10662264; doi:10.1038/s41467-023-43363-3)
Supplement: Supplementary file 9 — Supplementary Data 6 [file 41467_2023_43363_MOESM9_ESM.xlsx]

## Sheet: STable 4
Supplementary Table 6. Mediation Analyses (full list)
x (covariate)	mzid	Putative Parent PUFA	Class	PUTATIVE ID	mediation_effect	mediation_pvalue	association	beta	se	pvalue
BMI							x_y_total	0.625317	0.102894	1.22222e-09
	mzid_295.228000_4.853167		Putative Eicosanoid	EIC_24	0.232971	0	x_m	-0.384382	0.0409592	2.10516e-19
							m_y	-0.388113	0.104445	0.00020244
							x_y direct	0.482149	0.108553	8.92915e-06
	mzid_309.207500_4.440000		Putative Eicosanoid-Related Metabolite	Unknown	0.216041	0	x_m	0.30213	0.0422944	3.17276e-12
							m_y	0.474234	0.10746	1.01896e-05
							x_y direct	0.508424	0.10675	1.90977e-06
	mzid_377.230500_4.840834		Putative Eicosanoid-Related Metabolite	8(9)-EpETE	0.20701	0	x_m	-0.35482	0.041481	1.4122e-16
							m_y	-0.372748	0.103736	0.000326606
							x_y direct	0.497996	0.107584	3.67613e-06
	mzid_267.196800_3.829500		Putative Eicosanoid-Related Metabolite	Unknown	0.194906	0.0004	x_m	-0.369209	0.0412331	6.46434e-18
							m_y	-0.336051	0.102359	0.00102689
							x_y direct	0.505856	0.108037	2.83762e-06
	mzid_313.238800_3.447167		Eicosanoid	12,13 diHOME	0.180696	0	x_m	-0.312718	0.0421426	4.94277e-13
							m_y	-0.372546	0.101965	0.000258514
							x_y direct	0.518952	0.106046	9.89931e-07
	mzid_293.212500_4.372167		Putative Eicosanoid	EIC_14	0.174696	0.002	x_m	-0.347101	0.0416094	6.9319e-16
							m_y	-0.323727	0.10188	0.00148527
							x_y direct	0.517183	0.107083	1.36718e-06
	mzid_438.294500_3.009333	AA	Putative Eicosanoid-Related Metabolite	Unknown	0.16101	0.0028	x_m	0.305332	0.0422491	1.82241e-12
							m_y	0.335319	0.101349	0.0009378
							x_y direct	0.531039	0.106582	6.27836e-07
	mzid_295.228100_5.038167		Putative Eicosanoid	EIC_23	0.139226	0	x_m	-0.254918	0.042902	5.23636e-09
							m_y	-0.35114	0.0992388	0.000402655
							x_y direct	0.540015	0.104395	2.30618e-07
	mzid_323.259200_5.994000		Putative Eicosanoid-Related Metabolite	Unknown	0.138103	0.0024	x_m	-0.294866	0.0423952	1.08839e-11
							m_y	-0.298546	0.0993697	0.00266107
							x_y direct	0.538871	0.105701	3.4311e-07
	mzid_313.238700_3.323833		Putative Eicosanoid	EIC_73	0.136833	0.0004	x_m	-0.279635	0.0425978	1.29104e-10
							m_y	-0.314857	0.099035	0.00147658
							x_y direct	0.542198	0.105204	2.55311e-07
	mzid_295.228000_5.161500	LA	Putative Eicosanoid-Related Metabolite	Unknown	0.126572	0	x_m	-0.223649	0.043244	3.3416e-07
							m_y	-0.373267	0.100205	0.000195292
							x_y direct	0.553051	0.104426	1.18298e-07
	mzid_293.209900_5.102917		Putative Eicosanoid	EIC_12	0.107689	0.0036	x_m	0.238272	0.04309	5.14109e-08
							m_y	0.293217	0.0987919	0.00299713
							x_y direct	0.567573	0.104901	6.28312e-08
	mzid_429.238800_2.253917	AA	Putative Eicosanoid-Related Metabolite	Unknown	0.103486	0.002	x_m	0.214903	0.0433312	9.65017e-07
							m_y	0.316991	0.09637	0.00100432
							x_y direct	0.567405	0.104153	5.09919e-08
	mzid_313.238500_3.385500		Putative Eicosanoid	EIC_134	0.101954	0.0116	x_m	-0.268758	0.0427354	6.90044e-10
							m_y	-0.244552	0.0987727	0.0132898
							x_y direct	0.563875	0.105236	8.4063e-08
	mzid_293.212400_3.632167	ALA	Putative Eicosanoid-Related Metabolite	Unknown	0.101708	0.0144	x_m	-0.262319	0.0428141	1.7976e-09
							m_y	-0.248252	0.100686	0.0136781
							x_y direct	0.562974	0.105121	8.53251e-08
	mzid_353.233600_2.238500		Prostaglandin like	11-beta-PGE1	0.101221	0.0048	x_m	0.224995	0.0432302	2.82723e-07
							m_y	0.292601	0.101661	0.0039995
							x_y direct	0.565208	0.104889	7.10063e-08
	mzid_377.230200_5.047417		Eicosanoid	Unknown	0.0971723	0.0008	x_m	-0.181031	0.0436348	3.91812e-05
							m_y	-0.345347	0.0985943	0.000460546
							x_y direct	0.567252	0.103546	4.29519e-08
	mzid_363.254700_4.014500		Putative Eicosanoid	EIC_311	0.0958806	0.0404	x_m	0.2867	0.0425053	4.17579e-11
							m_y	0.221398	0.102645	0.0310112
							x_y direct	0.568888	0.105617	7.19217e-08
	mzid_293.212300_4.150167		Eicosanoid	13(S) HOTrE(y)	0.0956112	0.0112	x_m	-0.246411	0.0429998	1.71784e-08
							m_y	-0.251607	0.097257	0.0096806
							x_y direct	0.563067	0.104609	7.34146e-08
	mzid_293.212200_3.971333		Eicosanoid	9(S) HOTrE	0.0945023	0.0108	x_m	-0.232747	0.0431494	1.05805e-07
							m_y	-0.260015	0.101744	0.0106015
							x_y direct	0.567252	0.10462	5.89353e-08
	mzid_293.212300_3.663000	ALA	Putative Eicosanoid-Related Metabolite	Unknown	0.0881955	0.01	x_m	-0.231363	0.043164	1.26426e-07
							m_y	-0.248294	0.098427	0.0116485
							x_y direct	0.573735	0.104605	4.13959e-08
	mzid_267.196700_3.434833		Putative Eicosanoid	EIC_2	0.087204	0.0036	x_m	-0.191512	0.0435466	1.33246e-05
							m_y	-0.298742	0.0966769	0.00200081
							x_y direct	0.571251	0.103585	3.49151e-08
	mzid_267.196700_3.465667		Putative Eicosanoid	EIC_1	0.0804157	0.0188	x_m	-0.235475	0.0431202	7.42496e-08
							m_y	-0.221079	0.101134	0.0288152
							x_y direct	0.573674	0.104565	4.10442e-08
	mzid_393.229000_2.916833		Eicosanoid	EIC_91	0.0786244	0.0048	x_m	-0.167076	0.0437442	0.000150331
							m_y	-0.315612	0.102018	0.00197686
							x_y direct	0.584833	0.104013	1.87997e-08
	mzid_355.250200_4.843917	LA	Putative Eicosanoid-Related Metabolite	Unknown	0.0732177	0.01	x_m	0.187447	0.0435814	2.03897e-05
							m_y	0.263311	0.0973674	0.00684478
							x_y direct	0.585483	0.104231	1.94106e-08
	mzid_307.191500_2.516000		Putative Eicosanoid-Related Metabolite	Unknown	0.0689013	0.0028	x_m	-0.13915	0.0439362	0.00163227
							m_y	-0.334272	0.097021	0.000570311
							x_y direct	0.59236	0.104023	1.23736e-08
	mzid_307.190900_2.485167		Putative Eicosanoid	EIC_44	0.0657087	0.0044	x_m	-0.131914	0.0439801	0.00283783
							m_y	-0.331438	0.0943356	0.000442428
							x_y direct	0.587339	0.103064	1.20672e-08
	mzid_295.158400_5.167666		Putative Eicosanoid	Novel EIC_4	0.0649012	0.01	x_m	-0.160307	0.043794	0.000278087
							m_y	-0.266499	0.0965286	0.00576555
							x_y direct	0.586359	0.103429	1.43471e-08
	mzid_353.233600_2.386500		Prostaglandin	11b dhk PGF2a	0.0628757	0.0112	x_m	0.156154	0.0438235	0.000400814
							m_y	0.27591	0.102018	0.00684001
							x_y direct	0.594716	0.104259	1.16891e-08
	mzid_311.223000_2.916833		Eicosanoid	EIC_62	0.0614188	0.0248	x_m	-0.19064	0.0435541	1.46092e-05
							m_y	-0.212504	0.096184	0.0271505
							x_y direct	0.586804	0.103835	1.59237e-08
	mzid_293.212300_3.798667	ALA	Putative Eicosanoid-Related Metabolite	Unknown	0.0594995	0.0936	x_m	-0.203513	0.0434393	3.59926e-06
							m_y	-0.19217	0.0969184	0.0473897
							x_y direct	0.587018	0.104375	1.86428e-08
	mzid_307.189100_2.664000		Putative Eicosanoid	EIC_45	0.0552626	0.0328	x_m	-0.101951	0.0441366	0.021294
							m_y	-0.373254	0.101687	0.00024196
							x_y direct	0.60789	0.104386	5.76403e-09
	mzid_295.228000_5.291000		Eicosanoid	9,10 EpOME	0.0482024	0.0176	x_m	-0.105003	0.0441226	0.01769
							m_y	-0.309008	0.0973757	0.00150684
							x_y direct	0.602778	0.103615	5.97337e-09
	mzid_343.212600_1.967167		Putative Eicosanoid	EIC_187, EIC_188	0.0384651	0.0272	x_m	-0.0937491	0.0441724	0.034292
							m_y	-0.287343	0.0997169	0.00395683
							x_y direct	0.605401	0.103284	4.58658e-09
	mzid_309.207600_2.879833		Putative Eicosanoid	EIC_52	0.0374162	0.04	x_m	-0.127157	0.0440077	0.00402435
							m_y	-0.198827	0.0950098	0.0363763
							x_y direct	0.603355	0.103258	5.12129e-09
Diabetes							x_y_total	1.02281	0.261343	9.09068e-05
	mzid_309.207500_4.440000		Putative Eicosanoid-Related Metabolite	Unknown	0.696425	0.0004	x_m	1.42038	0.102902	4.95418e-37
							m_y	0.549674	0.116776	2.51306e-06
							x_y direct	0.342972	0.301042	0.254585
	mzid_295.228000_4.853167		Putative Eicosanoid	EIC_24	0.281786	0	x_m	-0.60924	0.117599	3.19413e-07
							m_y	-0.50358	0.100137	4.93236e-07
							x_y direct	0.766913	0.27103	0.00466028
	mzid_267.196800_3.829500		Putative Eicosanoid-Related Metabolite	Unknown	0.278613	0.0004	x_m	-0.678606	0.116849	1.1187e-08
							m_y	-0.443477	0.0988054	7.17622e-06
							x_y direct	0.761633	0.270709	0.00490088
	mzid_377.230500_4.840834		Epoxide	8(9)-EpETE	0.251816	0	x_m	-0.567158	0.118013	2.03157e-06
							m_y	-0.482281	0.100221	1.49299e-06
							x_y direct	0.792339	0.269974	0.0033368
	mzid_293.212500_4.372167		Putative Eicosanoid	EIC_14	0.239594	0	x_m	-0.615486	0.117535	2.39905e-07
							m_y	-0.425347	0.0979088	1.39711e-05
							x_y direct	0.799516	0.269814	0.00304445
	mzid_313.238800_3.447167		Eicosanoid	12,13 diHOME	0.239471	0	x_m	-0.576676	0.117922	1.35286e-06
							m_y	-0.457424	0.0988251	3.68106e-06
							x_y direct	0.804624	0.269668	0.00284732
	mzid_313.238700_3.323833		Putative Eicosanoid	EIC_73	0.218225	0.0004	x_m	-0.610367	0.117587	3.03408e-07
							m_y	-0.386329	0.096713	6.48068e-05
							x_y direct	0.819944	0.268742	0.00228046
	mzid_438.294500_3.009333	AA	Putative Eicosanoid-Related Metabolite	Unknown	0.21356	0.0008	x_m	0.539189	0.11827	6.4488e-06
							m_y	0.432323	0.100274	1.62214e-05
							x_y direct	0.828124	0.268627	0.00205065
	mzid_295.228100_5.038167		Putative Eicosanoid	EIC_23	0.209223	0.0004	x_m	-0.549142	0.11818	4.30418e-06
							m_y	-0.414118	0.0969162	1.92903e-05
							x_y direct	0.827854	0.268127	0.00201815
	mzid_295.228000_5.161500	LA	Putative Eicosanoid-Related Metabolite	Unknown	0.205327	0	x_m	-0.525928	0.118388	1.09255e-05
							m_y	-0.42048	0.0983795	1.91941e-05
							x_y direct	0.833596	0.267775	0.00185167
	mzid_267.196700_3.434833		Putative Eicosanoid	EIC_2	0.203422	0.0012	x_m	-0.675371	0.116886	1.31917e-08
							m_y	-0.320159	0.095867	0.000838943
							x_y direct	0.826423	0.268996	0.0021245
	mzid_429.238800_2.253917	AA	Putative Eicosanoid-Related Metabolite	Unknown	0.199366	0	x_m	0.625115	0.117435	1.53391e-07
							m_y	0.349696	0.0944812	0.000214566
							x_y direct	0.836506	0.268721	0.00185247
	mzid_293.212200_3.971333		Eicosanoid	9(S) HOTrE	0.161528	0.0048	x_m	-0.540354	0.11826	6.15313e-06
							m_y	-0.323253	0.101152	0.00139488
							x_y direct	0.867938	0.266793	0.00114103
	mzid_313.238500_3.385500		Putative Eicosanoid	EIC_134	0.15493	0.0004	x_m	-0.532464	0.11833	8.43933e-06
							m_y	-0.318155	0.0955526	0.000869617
							x_y direct	0.874971	0.266741	0.00103724
	mzid_293.212300_3.663000	ALA	Putative Eicosanoid-Related Metabolite	Unknown	0.154398	0.0012	x_m	-0.553894	0.118137	3.53923e-06
							m_y	-0.299297	0.0960871	0.00184038
							x_y direct	0.874761	0.266696	0.0010381
	mzid_293.209900_5.102917		Putative Eicosanoid	EIC_12	0.152746	0	x_m	0.479197	0.118778	6.31641e-05
							m_y	0.354391	0.0966049	0.000244017
							x_y direct	0.889529	0.267045	0.000865311
	mzid_293.212400_3.632167	ALA	Putative Eicosanoid-Related Metabolite	Unknown	0.15142	0.0012	x_m	-0.511935	0.118509	1.87892e-05
							m_y	-0.323676	0.097859	0.00094108
							x_y direct	0.877315	0.266306	0.000986374
	mzid_293.212300_4.150167		Eicosanoid	13(S) HOTrE(y)	0.14954	0.0016	x_m	-0.501371	0.118597	2.80241e-05
							m_y	-0.320733	0.0947575	0.00071237
							x_y direct	0.880711	0.266229	0.000939325
	mzid_363.254700_4.014500		Putative Eicosanoid	EIC_311	0.145678	0.0044	x_m	0.519875	0.11844	1.38378e-05
							m_y	0.310815	0.0997165	0.00182708
							x_y direct	0.894681	0.266155	0.000775184
	mzid_323.259200_5.994000		Putative Eicosanoid-Related Metabolite	Unknown	0.14354	0.0004	x_m	-0.393005	0.119399	0.00106574
							m_y	-0.401934	0.0963413	3.01958e-05
							x_y direct	0.896315	0.266641	0.000775182
	mzid_267.196700_3.465667		Putative Eicosanoid	EIC_1	0.143222	0.0024	x_m	-0.545535	0.118213	4.98769e-06
							m_y	-0.281612	0.0989134	0.00441255
							x_y direct	0.882122	0.266335	0.000926045
	mzid_377.230200_5.047417		Eicosanoid	Unknown	0.139688	0.0008	x_m	-0.396026	0.119379	0.000973774
							m_y	-0.389826	0.0971799	6.03642e-05
							x_y direct	0.895511	0.265718	0.000751255
	mzid_353.233600_2.238500		Prostaglandin like	11-beta-PGE1	0.137049	0.0024	x_m	0.407714	0.119302	0.000682725
							m_y	0.370975	0.10298	0.000315296
							x_y direct	0.899403	0.265719	0.000712311
	mzid_335.223100_2.608500	AA	Putative Eicosanoid-Related Metabolite	Unknown	0.132181	0.0004	x_m	0.438219	0.119089	0.000258386
							m_y	0.329782	0.0951455	0.000528096
							x_y direct	0.897953	0.265757	0.000727882
	mzid_293.212300_3.798667	ALA	Putative Eicosanoid-Related Metabolite	Unknown	0.125781	0.06	x_m	-0.576862	0.11792	1.34207e-06
							m_y	-0.239948	0.098317	0.0146647
							x_y direct	0.896634	0.266775	0.000776575
	mzid_393.229000_2.916833		Eicosanoid	EIC_91	0.123775	0.0044	x_m	-0.398275	0.119365	0.000910144
							m_y	-0.350126	0.100338	0.000483973
							x_y direct	0.91458	0.265807	0.000580066
	mzid_295.228000_4.066916		Putative Eicosanoid-Related Metabolite	EIC_29	0.118413	0.0172	x_m	-0.532643	0.118329	8.3793e-06
							m_y	-0.239339	0.0944701	0.0112932
							x_y direct	0.906897	0.265917	0.000648552
	mzid_327.218000_3.965167		Putative Eicosanoid	EIC_120, EIC_122	0.116091	0.0192	x_m	0.557379	0.118104	3.06295e-06
							m_y	0.223432	0.0936136	0.016998
							x_y direct	0.909436	0.266104	0.000631779
	mzid_307.189100_2.664000		Putative Eicosanoid	EIC_45	0.110908	0.0108	x_m	-0.337705	0.119732	0.00498215
							m_y	-0.371414	0.0995906	0.000191931
							x_y direct	0.935456	0.265477	0.000425597
	mzid_295.158400_5.167666		Putative Eicosanoid	Novel EIC_4	0.102938	0.004	x_m	-0.38131	0.119474	0.00150255
							m_y	-0.300089	0.0942754	0.00145705
							x_y direct	0.926308	0.264725	0.000466774
	mzid_311.223000_2.916833		Eicosanoid	EIC_62	0.0983352	0.0056	x_m	-0.425873	0.119177	0.000385884
							m_y	-0.259383	0.0936152	0.00559294
							x_y direct	0.927205	0.265012	0.000467483
	mzid_317.212200_3.669167		Putative Eicosanoid	EIC_93	0.0863719	0.0208	x_m	-0.451075	0.118994	0.000168238
							m_y	-0.212322	0.094182	0.0241724
							x_y direct	0.93653	0.264617	0.00040136
	mzid_317.212300_4.002167		Eicosanoid	11(S) HEPE	0.0841258	0.0312	x_m	-0.391215	0.119411	0.00112395
							m_y	-0.235507	0.100742	0.0194019
							x_y direct	0.94134	0.263971	0.000362376
	mzid_347.259600_5.682583		Putative Eicosanoid	Novel EIC_25	0.0839535	0.0092	x_m	0.369572	0.119546	0.00210115
							m_y	0.251414	0.0939686	0.00746149
							x_y direct	0.940895	0.264021	0.000365639
	mzid_361.239600_3.490333		Docosanoid	19,20-DiHDPA	0.0829702	0.006	x_m	-0.358713	0.119611	0.00284161
							m_y	-0.256752	0.0940383	0.00632787
							x_y direct	0.943775	0.263983	0.000350048
	mzid_327.218000_4.051500		Putative Eicosanoid	EIC_122	0.0824123	0.0324	x_m	0.446492	0.119028	0.00019631
							m_y	0.199122	0.0923968	0.0311564
							x_y direct	0.942515	0.264448	0.000365119
	mzid_327.217800_4.008333		Putative Eicosanoid	EIC_122	0.0816651	0.0252	x_m	0.429213	0.119153	0.000346576
							m_y	0.213228	0.0925211	0.0211866
							x_y direct	0.941528	0.264332	0.000368152
	mzid_307.190900_2.485167		Putative Eicosanoid	EIC_44	0.0804077	0.03	x_m	-0.256143	0.120129	0.0334668
							m_y	-0.361572	0.0919459	8.40854e-05
							x_y direct	0.959902	0.265131	0.000294049
	mzid_355.250200_4.843917	LA	Putative Eicosanoid-Related Metabolite	Unknown	0.0772244	0.0608	x_m	0.270546	0.120067	0.0246664
							m_y	0.322119	0.0945806	0.0006598
							x_y direct	0.966714	0.265478	0.000271144
	mzid_361.238600_3.687667		Eicosanoid	13,14-DiHDPA	0.073102	0.0188	x_m	-0.334608	0.119749	0.00539863
							m_y	-0.251459	0.0978216	0.0101526
							x_y direct	0.956783	0.263662	0.000284713
	mzid_343.212600_1.967167		Putative Eicosanoid	EIC_187, EIC_188	0.0688618	0.0644	x_m	-0.269244	0.120073	0.0253701
							m_y	-0.302896	0.099171	0.00225597
							x_y direct	0.970139	0.264295	0.000241917
	mzid_347.260300_5.365000		Putative Eicosanoid	Novel EIC_23	0.0619391	0.0188	x_m	0.299976	0.119929	0.0126883
							m_y	0.235533	0.0916654	0.010185
							x_y direct	0.964454	0.263464	0.000251565
	mzid_381.271100_4.760667	LA	Putative Eicosanoid-Related Metabolite	Unknown	0.0618567	0.0304	x_m	0.288185	0.119986	0.0166719
							m_y	0.248628	0.0935594	0.00787366
							x_y direct	0.966013	0.263542	0.000246856
	mzid_395.251000_3.934333	EPA	Putative Eicosanoid-Related Metabolite	Unknown	0.0586662	0.0432	x_m	0.326473	0.119793	0.00664576
							m_y	0.196874	0.0945741	0.037371
							x_y direct	0.963852	0.263136	0.000249331
	mzid_355.248900_5.229333		Eicosanoid	12,13 EpOME	0.0578226	0.0644	x_m	0.236405	0.120209	0.049771
							m_y	0.283836	0.0975324	0.00361234
							x_y direct	0.977817	0.264118	0.000213744
	mzid_311.222700_2.873667		Putative Eicosanoid-Related Metabolite	Unknown	0.0560181	0.04	x_m	-0.317473	0.119841	0.00832122
							m_y	-0.194498	0.091456	0.0334461
							x_y direct	0.968349	0.263194	0.000233951
	mzid_291.195300_3.348500		Oxylipin	12-OPDA	0.0529822	0.0552	x_m	-0.315042	0.119853	0.0088343
							m_y	-0.191349	0.0938434	0.0414475
							x_y direct	0.973206	0.263161	0.000217187
	mzid_309.207600_2.879833		Putative Eicosanoid	EIC_52	0.0499262	0.0588	x_m	-0.252614	0.120144	0.0359924
							m_y	-0.231795	0.0928396	0.0125345
							x_y direct	0.97879	0.263276	0.000201021
	mzid_381.263500_6.086500		Putative Eicosanoid-Related Metabolite	5(S) HETrE	0.0421881	0.0564	x_m	0.257724	0.120123	0.0323852
							m_y	0.190252	0.0910064	0.0365698
							x_y direct	0.981838	0.262784	0.000186756
	mzid_315.254200_3.983667		Putative Eicosanoid	EIC_80	0.0412293	0.0656	x_m	-0.263589	0.120097	0.0286302
							m_y	-0.179248	0.091193	0.0493465
							x_y direct	0.980845	0.262634	0.00018798
HTN							x_y_total	0.976027	0.182566	8.98338e-08
	mzid_309.207500_4.440000		Putative Eicosanoid-Related Metabolite	Unknown	0.296704	0	x_m	0.619124	0.0843571	8.57049e-13
							m_y	0.498328	0.107844	3.82221e-06
							x_y direct	0.717221	0.192536	0.000195223
	mzid_313.238800_3.447167		Eicosanoid	12,13 diHOME	0.20416	0	x_m	-0.504801	0.0858432	7.42035e-09
							m_y	-0.424367	0.1003	2.32702e-05
							x_y direct	0.801728	0.18878	2.16755e-05
	mzid_293.212500_4.372167		Putative Eicosanoid	EIC_14	0.186279	0.0004	x_m	-0.487877	0.0860356	2.38971e-08
							m_y	-0.397692	0.0990651	5.95839e-05
							x_y direct	0.816453	0.188316	1.45399e-05
	mzid_295.228000_4.853167		Putative Eicosanoid	EIC_24	0.184536	0	x_m	-0.40186	0.0869068	4.78022e-06
							m_y	-0.494629	0.100932	9.55309e-07
							x_y direct	0.831281	0.188262	1.00754e-05
	mzid_267.196800_3.829500		Putative Eicosanoid-Related Metabolite	Unknown	0.170893	0	x_m	-0.414931	0.0867858	2.28687e-06
							m_y	-0.433565	0.0987509	1.13096e-05
							x_y direct	0.83674	0.187714	8.29123e-06
	mzid_295.228100_5.038167		Putative Eicosanoid	EIC_23	0.168036	0.0004	x_m	-0.447917	0.0864624	3.19693e-07
							m_y	-0.389676	0.0983126	7.38148e-05
							x_y direct	0.835177	0.187566	8.47889e-06
	mzid_313.238700_3.323833		Putative Eicosanoid	EIC_73	0.164665	0	x_m	-0.478235	0.0861421	4.56515e-08
							m_y	-0.357651	0.0975705	0.000246791
							x_y direct	0.832744	0.187826	9.26748e-06
	mzid_295.228000_5.161500	LA	Putative Eicosanoid-Related Metabolite	Unknown	0.164296	0	x_m	-0.433477	0.0866071	7.71036e-07
							m_y	-0.398027	0.0999766	6.85665e-05
							x_y direct	0.839434	0.187367	7.45836e-06
	mzid_377.230500_4.840834		Putative Eicosanoid-Related Metabolite	8(9)-EpETE	0.160311	0	x_m	-0.35622	0.0872977	5.21731e-05
							m_y	-0.481478	0.101344	2.02459e-06
							x_y direct	0.856749	0.187579	4.93811e-06
	mzid_429.238800_2.253917	AA	Putative Eicosanoid-Related Metabolite	Unknown	0.145236	0.0016	x_m	0.463392	0.0863017	1.20377e-07
							m_y	0.323844	0.0952859	0.00067718
							x_y direct	0.848635	0.187268	5.85225e-06
	mzid_438.294500_3.009333	AA	Putative Eicosanoid-Related Metabolite	Unknown	0.144839	0.0008	x_m	0.370554	0.0871802	2.53919e-05
							m_y	0.414975	0.100076	3.37463e-05
							x_y direct	0.856418	0.187228	4.78037e-06
	mzid_377.230200_5.047417		Eicosanoid	Unknown	0.141487	0	x_m	-0.420289	0.086735	1.6788e-06
							m_y	-0.355232	0.0991692	0.000340862
							x_y direct	0.855402	0.186808	4.67105e-06
	mzid_267.196700_3.434833		Putative Eicosanoid	EIC_2	0.126311	0.0004	x_m	-0.421237	0.0867259	1.58877e-06
							m_y	-0.310027	0.0962823	0.00128198
							x_y direct	0.866957	0.186513	3.34762e-06
	mzid_293.212300_4.150167		Eicosanoid	13(S) HOTrE(y)	0.124578	0.004	x_m	-0.450176	0.0864393	2.77803e-07
							m_y	-0.287035	0.096199	0.00284728
							x_y direct	0.864658	0.186924	3.73281e-06
	mzid_293.212200_3.971333		Eicosanoid	9(S) HOTrE	0.120077	0.012	x_m	-0.426918	0.0866712	1.13882e-06
							m_y	-0.295174	0.10183	0.00374715
							x_y direct	0.869143	0.18675	3.25487e-06
	mzid_293.212400_3.632167	ALA	Putative Eicosanoid-Related Metabolite	Unknown	0.119377	0.0032	x_m	-0.415369	0.0867816	2.23018e-06
							m_y	-0.301451	0.0998641	0.00253939
							x_y direct	0.873002	0.186232	2.76267e-06
	mzid_293.209900_5.102917		Putative Eicosanoid	EIC_12	0.117488	0	x_m	0.383653	0.0870686	1.28328e-05
							m_y	0.326129	0.096565	0.000732007
							x_y direct	0.873593	0.186304	2.74447e-06
	mzid_363.254700_4.014500		Putative Eicosanoid	EIC_311	0.116298	0.0088	x_m	0.442631	0.0865159	4.42796e-07
							m_y	0.271382	0.100238	0.00678146
							x_y direct	0.873251	0.186636	2.88411e-06
	mzid_313.238500_3.385500		Putative Eicosanoid	EIC_134	0.116033	0.0008	x_m	-0.398243	0.0869395	5.83753e-06
							m_y	-0.29919	0.0967731	0.00199039
							x_y direct	0.877487	0.186096	2.41433e-06
	mzid_323.259200_5.994000		Putative Eicosanoid-Related Metabolite	Unknown	0.113866	0.0012	x_m	-0.312926	0.0876237	0.00038907
							m_y	-0.387792	0.0973529	6.79451e-05
							x_y direct	0.887314	0.186208	1.88691e-06
	mzid_293.212300_3.663000	ALA	Putative Eicosanoid-Related Metabolite	Unknown	0.107989	0.0036	x_m	-0.394858	0.0869699	7.02625e-06
							m_y	-0.284091	0.0974956	0.00356961
							x_y direct	0.882904	0.185914	2.04433e-06
	mzid_353.233600_2.238500		Prostaglandin like	11-beta-PGE1	0.100114	0.0028	x_m	0.302234	0.0876976	0.000615369
							m_y	0.355092	0.102653	0.000541864
							x_y direct	0.895389	0.185685	1.42059e-06
	mzid_335.223100_2.608500	AA	Putative Eicosanoid-Related Metabolite	Unknown	0.0996787	0.002	x_m	0.337294	0.0874456	0.000129451
							m_y	0.313975	0.0961528	0.00109318
							x_y direct	0.891481	0.185624	1.56614e-06
	mzid_355.250200_4.843917	LA	Putative Eicosanoid-Related Metabolite	Unknown	0.0976264	0.0068	x_m	0.380514	0.0870957	1.51445e-05
							m_y	0.272503	0.0959008	0.00449003
							x_y direct	0.888822	0.18578	1.7161e-06
	mzid_307.190900_2.485167		Putative Eicosanoid	EIC_44	0.0887054	0.0028	x_m	-0.276848	0.0878624	0.00172352
							m_y	-0.33803	0.093149	0.000284614
							x_y direct	0.908175	0.185385	9.63929e-07
	mzid_361.239600_3.490333		Docosanoid	19,20-DiHDPA	0.0871042	0.032	x_m	-0.42636	0.0866766	1.17693e-06
							m_y	-0.210285	0.0964683	0.0292694
							x_y direct	0.89694	0.186109	1.43957e-06
	mzid_295.228000_4.066916		Putative Eicosanoid-Related Metabolite	EIC_29	0.086287	0.0416	x_m	-0.437144	0.0865708	6.1829e-07
							m_y	-0.207483	0.0952412	0.0293692
							x_y direct	0.894674	0.186433	1.59533e-06
	mzid_393.229000_2.916833		Eicosanoid	EIC_91	0.0848995	0.0052	x_m	-0.264588	0.0879368	0.00275265
							m_y	-0.344073	0.101406	0.000691284
							x_y direct	0.911398	0.185183	8.58392e-07
	mzid_295.158400_5.167666		Putative Eicosanoid	Novel EIC_4	0.0830968	0.0088	x_m	-0.313571	0.0876192	0.000378285
							m_y	-0.281694	0.0953102	0.00312117
							x_y direct	0.905285	0.185087	1.00257e-06
	mzid_267.196700_3.465667		Putative Eicosanoid	EIC_1	0.081223	0.0016	x_m	-0.29928	0.0877175	0.000696664
							m_y	-0.292419	0.101075	0.00381458
							x_y direct	0.910557	0.184776	8.31229e-07
	mzid_355.248900_5.229333		Eicosanoid	12,13 EpOME	0.0692684	0.0148	x_m	0.294393	0.0877501	0.000853302
							m_y	0.248379	0.0982865	0.0115012
							x_y direct	0.917566	0.184612	6.68709e-07
	mzid_295.228000_5.291000		Eicosanoid	9,10 EpOME	0.0687839	0.008	x_m	-0.239861	0.0880763	0.00668517
							m_y	-0.307628	0.0964636	0.00142739
							x_y direct	0.923156	0.184776	5.85034e-07
	mzid_347.259600_5.682583		Putative Eicosanoids	Novel EIC_25	0.068731	0.0156	x_m	0.314344	0.0876137	0.000365716
							m_y	0.232336	0.0956036	0.0150906
							x_y direct	0.915659	0.184712	7.15056e-07
	mzid_293.212300_3.798667	ALA	Putative Eicosanoid-Related Metabolite	Unknown	0.0655062	0.042	x_m	-0.285104	0.0878104	0.00124414
							m_y	-0.243299	0.0971714	0.0122863
							x_y direct	0.917836	0.184787	6.79992e-07
	mzid_347.260300_5.365000		Putative Eicosanoid	Novel EIC_23	0.0640057	0.0384	x_m	0.34988	0.0873482	7.11141e-05
							m_y	0.197312	0.0933595	0.0345607
							x_y direct	0.915868	0.184989	7.38592e-07
	mzid_307.191500_2.516000		Putative Eicosanoid-Related Metabolite	Unknown	0.0625648	0.0384	x_m	-0.184766	0.0883373	0.0369702
							m_y	-0.362028	0.0957972	0.00015739
							x_y direct	0.938941	0.185296	4.03577e-07
	mzid_311.223000_2.916833		Eicosanoid	EIC_62	0.0620211	0.01	x_m	-0.260745	0.0879593	0.00317535
							m_y	-0.256019	0.0941953	0.00656858
							x_y direct	0.923391	0.184525	5.61109e-07
	mzid_381.271100_4.760667	LA	Putative Eicosanoid-Related Metabolite	Unknown	0.0588104	0.0276	x_m	0.280642	0.0878387	0.00148536
							m_y	0.223392	0.0943803	0.0179361
							x_y direct	0.924672	0.18439	5.30956e-07
	mzid_353.233600_2.386500		Prostaglandin	11b dhk PGF2a	0.0557153	0.0288	x_m	0.197088	0.0882849	0.0260232
							m_y	0.313632	0.102133	0.00213468
							x_y direct	0.93561	0.184556	3.98814e-07
	mzid_361.238600_3.687667		Eicosanoid	13,14-DiHDPA	0.0500776	0.0176	x_m	-0.226021	0.0881483	0.010631
							m_y	-0.243375	0.0980996	0.0131051
							x_y direct	0.935229	0.184065	3.75488e-07
	mzid_353.233000_2.059667		Prostaglandin	15R-PGF2alpha	0.0479345	0.07	x_m	0.281607	0.0878326	0.00142978
							m_y	0.186978	0.0946154	0.0481333
							x_y direct	0.931481	0.18422	4.27334e-07
	mzid_317.212300_4.002167		Eicosanoid	11(S) HEPE	0.0437434	0.0524	x_m	-0.202586	0.0882604	0.0221213
							m_y	-0.241679	0.1011	0.0168262
							x_y direct	0.939727	0.183973	3.25642e-07
	mzid_317.212200_3.669167		Putative Eicosanoid	EIC_93	0.0409196	0.0384	x_m	-0.197455	0.0882832	0.0257455
							m_y	-0.229572	0.0954317	0.0161452
							x_y direct	0.94328	0.183833	2.87921e-07
	mzid_395.251000_3.934333	EPA	Putative Eicosanoid-Related Metabolite	Unknown	0.0348688	0.0696	x_m	0.20672	0.0882415	0.0195315
							m_y	0.193799	0.094677	0.0406631
							x_y direct	0.944138	0.183743	2.7714e-07
	mzid_381.263500_6.086500		Eicosanoid	5(S) HETrE	0.0315112	0.066	x_m	0.189098	0.0883193	0.0327436
							m_y	0.18319	0.0921709	0.0468666
							x_y direct	0.9492	0.183532	2.31797e-07
Mediation effect represents the proportion of the effect of covariate on HFpEF that is mediated by the specific eicosanoid.
Direct effect represents the residual effect of the covariate on HFpEF independent of mediated effects from the specific eicosanoid.
Total effect represents the total effect of the covariate on HFpEF. arachidonic acid, ALA = alpha linoleic acid, EPA = eicosapentaneoic acid, LA = linoleic acid, PUFA = polyunsaturated fatty acid.
p<0.05 considered significant mediation effect based on mediation analyses. Standardized ß-coefficients are shown.
Abbreviations: AA = arachidonic acid, ALA = alpha linoleic acid, LA = linoleic acid, PUFA = polyunsaturated fatty acid.
