# Supplementary material for: Eicosanoid and eicosanoid-related inflammatory mediators and exercise intolerance in heart failure with preserved ejection fraction
Source: Nat Commun. 2023 Nov 20;14:7557. doi: 10.1038/s41467-023-43363-3 (PMC10662264; doi:10.1038/s41467-023-43363-3)
Supplement: Supplementary file 10 — Supplementary Data 7 [file 41467_2023_43363_MOESM10_ESM.xlsx]

## Sheet: STable 5
Supplementary Table 7. Incident HF Analyses from MESA (full list)
				MGH CPET			MESA primary model				MESA exploratory model
mzid	Class	Parent Putative PUFA	PUTATIVE ID	OR	LCL	UCL	HR	LCL	UCL	P-value	HR	LCL	UCL	P-value
mzid_309.207500_4.699000	Unknown	ALA	Unknown	1.47266	1.15692	1.89345	1.40138	1.26661	1.55051	6.11774e-11	1.39985	1.26499	1.54909	7.6198e-11
mzid_317.205400_4.224167	Eicosanoid		11(S) HEPE	0.703644	0.547994	0.884785	0.792239	0.694337	0.903945	0.00053916	0.791174	0.6933	0.902864	0.000507873
mzid_429.237500_2.331000	Unknown	AA	Unknown	1.42137	1.12156	1.81106	1.23246	1.08595	1.39875	0.00120871	1.23477	1.0878	1.40161	0.0011084
mzid_327.218000_4.211833	Putative Eicosanoids		EIC_122	1.42438	1.1397	1.79163	1.22221	1.07634	1.38784	0.0019711	1.22135	1.07598	1.38635	0.00198393
mzid_295.228100_5.599333	Eicosanoid		9,10 EpOME	0.7196	0.562979	0.91282	1.29266	1.09712	1.52306	0.00215852	1.29591	1.09964	1.52722	0.00197851
mzid_355.250100_4.378334	Unknown	LA	Unknown	1.39038	1.11898	1.74676	1.21764	1.066	1.39086	0.00370984	1.21915	1.06676	1.39332	0.00363057
mzid_323.259700_6.203667	Unknown		Unknown	0.672244	0.53828	0.833598	1.21366	1.06405	1.3843	0.00391606	1.20315	1.05439	1.37289	0.00602227
mzid_355.249300_5.150708	Unknown	LA	Unknown	1.38944	1.11454	1.74439	1.19509	1.05215	1.35744	0.00610506	1.19576	1.05254	1.35847	0.00602215
mzid_293.210000_5.389667	Putative Eicosanoids		EIC_12	1.39362	1.10775	1.76667	1.20141	1.0513	1.37295	0.00704599	1.19717	1.04743	1.36831	0.00829921
mzid_327.217900_4.304333	Putative Eicosanoids		EIC_122	1.38635	1.11519	1.7344	1.17915	1.04133	1.33521	0.00936232	1.17705	1.03968	1.33257	0.0100352
mzid_311.219500_2.978500	Unknown		Unknown	0.719344	0.565091	0.910442	0.849483	0.748943	0.963519	0.011142	0.85392	0.751854	0.969842	0.0150385
mzid_353.233200_2.479000	Prostaglandin		11b dhk PGF2a	1.55077	1.21788	2.02754	1.24132	1.04857	1.4695	0.0120469	1.23128	1.04117	1.45611	0.0150391
mzid_377.229900_5.445167	Eicosanoid		Unknown	0.683796	0.53278	0.870968	1.26257	1.05232	1.51483	0.012118	1.27057	1.05821	1.52556	0.0102806
mzid_299.186600_3.163500	Unknown		Unknown	0.692949	0.531078	0.890693	0.860083	0.761233	0.971769	0.0155335	0.862431	0.763123	0.974661	0.0177325
mzid_347.259000_5.975500	Putative Eicosanoids		Novel EIC_25	1.34996	1.09324	1.68008	1.16833	1.02909	1.32641	0.0162676	1.16676	1.02765	1.32472	0.0172676
mzid_295.228100_5.112167	Putative Eicosanoids		EIC_24	0.575189	0.453853	0.721543	1.15668	1.01624	1.31652	0.0275323	1.14891	1.009	1.30822	0.0361557
mzid_331.192700_3.484167	Putative Eicosanoids		EIC_73	0.698905	0.55432	0.872389	0.880439	0.777965	0.996411	0.0437051	0.891095	0.786766	1.00926	0.0695398
mzid_357.207200_4.051500	Prostaglandin like		Putative PG	0.738371	0.591459	0.917708	0.857962	0.736888	0.998928	0.0484068	0.861293	0.739751	1.0028	0.0543672
Metabolites chosen for validation includes metabolites that were significantly associated with HFpEF status in discovery cohort.
HR per 1-SD increase in log-transformed EIC metabolite.
Bolded metabolite represents metabolite where associations are directionally discordant in discovery and validation cohorts.
MESA primary model is adjusted for age, sex, site, and plate number
MESA exploratory model is adjusted for age, sex, site, plate number, and alcohol use
p-value threshold <0.05 considered significant by Cox regression models.
Abbreviations: AA = arachidonic acid, ALA = alpha linoleic acid, LA = linoleic acid, PUFA = polyunsaturated fatty acid.
