# Supplementary material for: Eicosanoid and eicosanoid-related inflammatory mediators and exercise intolerance in heart failure with preserved ejection fraction
Source: Nat Commun. 2023 Nov 20;14:7557. doi: 10.1038/s41467-023-43363-3 (PMC10662264; doi:10.1038/s41467-023-43363-3)
Supplement: Supplementary file 11 — Supplementary Data 8 [file 41467_2023_43363_MOESM11_ESM.xlsx]

## Sheet: STable 6
Supplementary Table 8. Incident HF Subtype Analyses from MESA (full list)
				MESA exploratory model HFpEF				MESA exploratory model HFrEF
mzid	Class	Parent Putative PUFA	PUTATIVE ID	HR	LCL	UCL	P-value	HR	LCL	UCL	P-value
mzid_309.207500_4.699000	Unknown	ALA	Unknown	1.28911	1.04137	1.59578	0.0196852	1.31959	1.0806	1.61143	0.00652101
mzid_317.205400_4.224167	Eicosanoid		11(S) HEPE	0.828345	0.625678	1.09666	0.188356	0.778578	0.606808	0.998971	0.049061
mzid_429.237500_2.331000	Unknown	AA	Unknown	1.24522	0.960483	1.61436	0.097805	1.04222	0.81468	1.33332	0.742098
mzid_327.218000_4.211833	Putative Eicosanoids		EIC_122	1.08459	0.839614	1.40105	0.534164	1.2265	0.952248	1.57975	0.113865
mzid_295.228100_5.599333	Eicosanoid		9,10 EpOME	1.34141	0.9864	1.8242	0.0611155	1.08322	0.772037	1.51983	0.643631
mzid_355.250100_4.378334	Unknown	LA	Unknown	1.18167	0.90134	1.5492	0.226978	1.29604	0.993839	1.69014	0.0555764
mzid_323.259700_6.203667	Unknown		Unknown	1.17088	0.88181	1.55472	0.275485	1.27285	0.996009	1.62664	0.0538548
mzid_355.249300_5.150708	Unknown	LA	Unknown	1.06453	0.808547	1.40155	0.65589	1.165	0.913204	1.48621	0.219007
mzid_293.210000_5.389667	Putative Eicosanoids		EIC_12	1.10081	0.840394	1.44191	0.485571	1.12998	0.867796	1.47136	0.364293
mzid_327.217900_4.304333	Putative Eicosanoids		EIC_122	1.06045	0.822108	1.36789	0.651365	1.22261	0.955059	1.56512	0.1107
mzid_311.219500_2.978500	Unknown		Unknown	0.971762	0.718033	1.31515	0.852812	0.751779	0.608862	0.928244	0.0079989
mzid_353.233200_2.479000	Prostaglandin		11b dhk PGF2a	1.31528	0.904241	1.91317	0.151729	1.41834	0.989321	2.0334	0.0572301
mzid_377.229900_5.445167	Eicosanoid		Unknown	1.21444	0.853224	1.72857	0.280738	1.24424	0.858845	1.80258	0.247921
mzid_299.186600_3.163500	Unknown		Unknown	0.872915	0.681001	1.11891	0.283281	0.766297	0.619816	0.947395	0.0139242
mzid_347.259000_5.975500	Putative Eicosanoids		Novel EIC_25	1.1389	0.877115	1.47882	0.329047	1.21552	0.953504	1.54953	0.115118
mzid_295.228100_5.112167	Putative Eicosanoids		EIC_24	1.16209	0.875258	1.54293	0.298941	1.15926	0.912756	1.47233	0.225682
mzid_331.192700_3.484167	Putative Eicosanoids		EIC_73	0.827558	0.645865	1.06036	0.134513	0.897463	0.707501	1.13843	0.372647
mzid_357.207200_4.051500	Prostaglandin like		Putative PG	0.897686	0.67968	1.18562	0.447001	0.670225	0.431473	1.04109	0.0749512
Metabolites chosen for validation includes metabolites that were significantly associated with HFpEF status in discovery cohort.
HR per 1-SD increase in log-transformed EIC metabolite.
Bolded metabolite represents metabolite where associations are directionally discordant in discovery and validation cohorts.
MESA primary model is adjusted for age, sex, site, and plate number
MESA exploratory model is adjusted for age, sex, site, plate number, and alcohol use
p-value threshold <0.05 considered significant by Cox regression models.
Abbreviations: AA = arachidonic acid, ALA = alpha linoleic acid, LA = linoleic acid, PUFA = polyunsaturated fatty acid.
