# Supplementary material for: Eicosanoid and eicosanoid-related inflammatory mediators and exercise intolerance in heart failure with preserved ejection fraction
Source: Nat Commun. 2023 Nov 20;14:7557. doi: 10.1038/s41467-023-43363-3 (PMC10662264; doi:10.1038/s41467-023-43363-3)
Supplement: Supplementary file 13 — Source Data [file 41467_2023_43363_MOESM13_ESM.xlsx]

## Sheet: Figure1
eic_name	coef	OR	qvalue_fdr	sig	Class_hfpef	putative_id_hfpef	annot2
mzid_295.228000_4.853167	-0.553056	0.575189	0.00247148	Significant in primary model	Putative Eicosanoids	EIC_24
mzid_377.230500_4.840834	-0.547368	0.578471	0.00438816	Significant in primary model	Unknown	8(9)-EpETE	8(9)-EpETE
mzid_361.239900_3.459500	-0.521164	0.593829	0.0139417	Significant in primary model	Putative Eicosanoids	EIC_307
mzid_267.196800_3.829500	-0.430242	0.650352	0.01909	Significant in primary model	Unknown	Unknown
mzid_293.212500_4.372167	-0.454324	0.634877	0.01909	Significant in primary model	Putative Eicosanoids	EIC_14
mzid_295.228100_5.038167	-0.429249	0.650998	0.01909	Significant in primary model	Putative Eicosanoids	EIC_23
mzid_353.233000_2.059667	0.529387	1.69789	0.01909	Significant in primary model	Prostaglandin	15R-PGF2alpha	15R-PGF2alpha
mzid_361.238600_3.687667	-0.484376	0.616082	0.01909	Significant in primary model	Eicosanoid	13,14-DiHDPA	13,14-DiHDPA
mzid_307.190900_2.485167	-0.41787	0.658448	0.01909	Significant in primary model	Putative Eicosanoids	EIC_44
mzid_361.239600_3.490333	-0.431565	0.649492	0.0191525	Significant in primary model	Docosanoid	19,20-DiHDPA	19,20-DiHDPA
mzid_323.259200_5.994000	-0.397134	0.672244	0.0217635	Significant in primary model	Unknown	Unknown
mzid_331.192000_2.688667	-0.399493	0.67066	0.0217635	Significant in primary model	Unknown	Unknown
mzid_307.191500_2.516000	-0.414796	0.660475	0.0217635	Significant in primary model	Unknown	Unknown
mzid_313.238800_3.447167	-0.410679	0.6632	0.0217635	Significant in primary model	Eicosanoid	12,13 diHOME	12,13 diHOME
mzid_438.294500_3.009333	0.415074	1.51448	0.0217635	Significant in primary model	Unknown	Unknown
mzid_355.248900_5.229333	0.413229	1.51169	0.0245757	Significant in primary model	Eicosanoid	12,13 EpOME	12,13 EpOME
mzid_353.233600_2.386500	0.438753	1.55077	0.0345292	Significant in primary model	Prostaglandin	11b dhk PGF2a	11b dhk PGF2a
mzid_295.158400_5.167666	-0.544192	0.580311	0.0345292	Significant in primary model	Putative Eicosanoids	Novel EIC_4
mzid_335.223100_2.608500	0.380888	1.46358	0.0370646	Significant in primary model	Unknown	Unknown
mzid_313.238700_3.323833	-0.383251	0.681642	0.0370646	Significant in primary model	Putative Eicosanoids	EIC_73
mzid_353.233600_2.238500	0.387155	1.47278	0.0418288	Significant in primary model	Prostaglandin like	PG1	PG1
mzid_393.229000_2.916833	-0.437958	0.645353	0.0418288	Significant in primary model	Eicosanoid	EIC_91
mzid_307.189100_2.664000	-0.427221	0.652319	0.0418288	Significant in primary model	Putative Eicosanoids	EIC_45
mzid_381.263500_6.086500	0.361857	1.43599	0.0418288	Significant in primary model	Unknown	5(S) HETrE	5(S) HETrE
mzid_267.196700_3.434833	-0.366728	0.692998	0.0445957	Significant in primary model	Putative Eicosanoids	EIC_2
mzid_293.212400_3.632167	-0.373845	0.688083	0.0445957	Significant in primary model	Unknown	Unknown
mzid_480.253800_3.619833	0.476163	1.60989	0.0445957	Significant in primary model	Unknown	Unknown
mzid_295.228000_5.161500	-0.375631	0.686856	0.0477573	Significant in primary model	Unknown	Unknown
mzid_317.212200_3.669167	-0.351093	0.703918	0.0477573	Significant in primary model	Putative Eicosanoids	EIC_91, EIC_93
mzid_381.271100_4.760667	0.358644	1.43139	0.0477573	Significant in primary model	Unknown	Unknown
mzid_407.207800_2.380333	-0.349081	0.705336	0.0477573	Significant in primary model	Putative Eicosanoids	Novel EIC_44
mzid_331.191800_3.323833	-0.35824	0.698905	0.0526761	Significant in primary model	Putative Eicosanoids	EIC_73
mzid_327.217800_4.008333	0.353739	1.42438	0.0534133	Significant in primary model	Putative Eicosanoids	EIC_122
mzid_363.254700_4.014500	0.34406	1.41066	0.0534133	Significant in primary model	Putative Eicosanoids	EIC_311
mzid_311.223000_2.916833	-0.355133	0.70108	0.0534133	Significant in primary model	Eicosanoid	EIC_62
mzid_309.207500_4.440000	0.387068	1.47266	0.0534133	Significant in primary model	Unknown	Unknown
mzid_377.230200_5.047417	-0.380095	0.683796	0.0568344	Significant in primary model	Eicosanoid	Unknown
mzid_293.212300_4.150167	-0.332511	0.717121	0.0575292	Significant in primary model	Eicosanoid	13(S) HOTrE(y)	13(S) HOTrE(y)
mzid_331.192000_3.385500	-0.34634	0.707272	0.0575662	Significant in primary model	Putative Eicosanoids	EIC_134
mzid_295.228000_4.066916	-0.334611	0.715616	0.0581541	Significant in primary model	Unknown	EIC_29
mzid_327.218000_3.965167	0.341116	1.40652	0.0584695	Significant in primary model	Putative Eicosanoids	EIC_120, EIC_122
mzid_343.212600_1.967167	-0.386862	0.679185	0.0589092	Significant in primary model	Putative Eicosanoids	EIC_187, EIC_188
mzid_313.238500_3.385500	-0.341373	0.710794	0.0664837	Significant in primary model	Putative Eicosanoids	EIC_134
mzid_291.196700_4.045333	-0.324724	0.722727	0.0679239	Significant in primary model	Putative Eicosanoids	EIC_6, EIC_8
mzid_327.218000_4.051500	0.326674	1.38635	0.0690315	Significant in primary model	Putative Eicosanoids	EIC_122
mzid_315.254200_3.983667	-0.358048	0.69904	0.0690315	Significant in primary model	Putative Eicosanoids	EIC_80
mzid_317.212300_4.002167	-0.351483	0.703644	0.0690315	Significant in primary model	Eicosanoid	11(S) HEPE	11(S) HEPE
mzid_355.249100_4.144000	0.329574	1.39038	0.0690315	Significant in primary model	Unknown	Unknown
mzid_355.250200_4.843917	0.328901	1.38944	0.0690315	Significant in primary model	Unknown	Unknown
mzid_381.270100_4.976500	0.328496	1.38888	0.0690315	Significant in primary model	Unknown	Unknown		Removed it from main hits
mzid_429.238800_2.253917	0.351621	1.42137	0.0690315	Significant in primary model	Unknown	Unknown
mzid_343.227900_4.729833	-0.315679	0.729293	0.0719589	Significant in primary model	Eicosanoid	13 HDoHE	13 HDoHE
mzid_351.216600_3.447167	-0.345045	0.708189	0.0781196	Significant in primary model	Eicosanoid			Removed it from main hits
mzid_293.209900_5.102917	0.331904	1.39362	0.0814357	Significant in primary model	Putative Eicosanoids	EIC_12
mzid_293.212200_3.971333	-0.325332	0.722287	0.0814357	Significant in primary model	Eicosanoid	9(S) HOTrE	9(S) HOTrE
mzid_267.196700_3.465667	-0.332156	0.717376	0.0814357	Significant in primary model	Putative Eicosanoids	EIC_1
mzid_299.188800_2.966166	-0.366799	0.692949	0.0814357	Significant in primary model	Unknown	Unknown
mzid_375.217700_2.405000	-0.305593	0.736686	0.0853144	Significant in primary model	Resolvin (putative)	Resolvin D1	Resolvin D1	0
mzid_377.232100_4.082334	-0.359777	0.697832	0.0853144	Significant in primary model	Unknown	Unknown
mzid_291.195300_3.348500	-0.43882	0.644797	0.0853144	Significant in primary model	Oxylipin	12-OPDA	12-OPDA
mzid_293.212300_3.798667	-0.31599	0.729067	0.0853144	Significant in primary model	Unknown	Unknown
mzid_347.259600_5.682583	0.300078	1.34996	0.0872957	Significant in primary model	Putative Eicosanoids	Novel EIC_25
mzid_289.180700_3.804833	-0.30998	0.733462	0.0874465	Significant in primary model	Prostaglandin like
mzid_333.210800_2.491333	-0.309141	0.734077	0.0906654	Significant in primary model	Putative Eicosanoids	EIC_140, EIC_145
mzid_357.209600_3.804833	-0.303309	0.738371	0.0906654	Significant in primary model	Prostaglandin like
mzid_311.222700_2.873667	-0.329416	0.719344	0.0906654	Significant in primary model	Unknown	Unknown
mzid_295.228000_5.291000	-0.32906	0.7196	0.0935656	Significant in primary model	Eicosanoid	9,10 EpOME	9,10 EpOME
mzid_309.207600_2.879833	-0.308663	0.734428	0.0935656	Significant in primary model	Putative Eicosanoids	EIC_52
mzid_351.218200_1.412167	-0.309146	0.734073	0.0935656	Significant in primary model	Prostaglandin	15k PGF2a	15k PGF2a
mzid_293.212300_3.663000	-0.299465	0.741215	0.0935656	Significant in primary model	Unknown	Unknown
mzid_395.251000_3.934333	0.346154	1.41362	0.0935656	Significant in primary model	Unknown	Unknown
mzid_347.260300_5.365000	0.302425	1.35314	0.0935656	Significant in primary model	Putative Eicosanoids	Novel EIC_23
mzid_289.181000_4.076167	-0.284956	0.752048	0.10065	Nonsignificant in primary model
mzid_321.243700_4.871666	0.332575	1.39455	0.101583	Nonsignificant in primary model
mzid_343.227300_5.278666	-0.288	0.749761	0.10431	Nonsignificant in primary model
mzid_395.241900_3.447167	-0.320977	0.72544	0.10431	Nonsignificant in primary model
mzid_355.249100_4.686666	0.293853	1.34159	0.10431	Nonsignificant in primary model
mzid_335.220700_2.488250	-0.290266	0.748064	0.109109	Nonsignificant in primary model
mzid_359.221700_2.725667	-0.293832	0.745401	0.109109	Nonsignificant in primary model
mzid_313.238400_2.818167	-0.368621	0.691688	0.109109	Nonsignificant in primary model
mzid_309.207600_3.126500	-0.311215	0.732556	0.110656	Nonsignificant in primary model
mzid_291.196700_3.231333	-0.305525	0.736736	0.110921	Nonsignificant in primary model
mzid_267.196700_3.558167	-0.281806	0.75442	0.111777	Nonsignificant in primary model
mzid_293.210800_3.761667	-0.285072	0.75196	0.11243	Nonsignificant in primary model
mzid_327.233200_6.524333	-0.307757	0.735094	0.113016	Nonsignificant in primary model
mzid_361.238600_3.613667	-0.310128	0.733353	0.114135	Nonsignificant in primary model
mzid_291.196600_3.188167	-0.292917	0.746084	0.114512	Nonsignificant in primary model
mzid_363.254500_6.129667	0.301756	1.35223	0.114519	Nonsignificant in primary model
mzid_311.223100_2.947667	-0.299284	0.741349	0.115729	Nonsignificant in primary model
mzid_333.207300_3.274500	-0.277245	0.757868	0.117241	Nonsignificant in primary model
mzid_295.227900_4.353667	-0.280591	0.755337	0.117241	Nonsignificant in primary model
mzid_341.230500_3.758583	-0.318545	0.727206	0.124758	Nonsignificant in primary model
mzid_349.202500_1.510833	-0.268943	0.764187	0.124758	Nonsignificant in primary model
mzid_291.197100_3.798667	-0.274872	0.75967	0.124758	Nonsignificant in primary model
mzid_403.229500_1.406000	-0.301276	0.739873	0.124758	Nonsignificant in primary model
mzid_403.236500_1.677333	-0.272197	0.761704	0.124758	Nonsignificant in primary model
mzid_403.249100_5.605500	-1.0671	0.344004	0.125724	Nonsignificant in primary model
mzid_327.232800_6.401000	-0.274625	0.759857	0.125724	Nonsignificant in primary model
mzid_353.233600_1.979500	0.287398	1.33296	0.128988	Nonsignificant in primary model
mzid_361.238300_6.357833	0.46459	1.59136	0.128988	Nonsignificant in primary model
mzid_438.291700_2.633167	0.27519	1.31678	0.129056	Nonsignificant in primary model
mzid_379.249700_3.431750	0.279692	1.32272	0.133948	Nonsignificant in primary model
mzid_289.184400_4.211833	-0.293774	0.745445	0.133948	Nonsignificant in primary model
mzid_309.207900_4.507833	0.293229	1.34075	0.133948	Nonsignificant in primary model
mzid_335.223000_3.539667	-0.302659	0.738851	0.143914	Nonsignificant in primary model
mzid_409.216400_2.401917	-0.263895	0.768055	0.144015	Nonsignificant in primary model
mzid_301.217300_6.240667	-0.265244	0.767019	0.144015	Nonsignificant in primary model
mzid_265.181200_3.552000	0.271681	1.31217	0.145121	Nonsignificant in primary model
mzid_419.239300_4.927167	-0.384381	0.680872	0.146132	Nonsignificant in primary model
mzid_335.222900_3.046333	-0.290282	0.748052	0.146132	Nonsignificant in primary model
mzid_331.191800_3.434833	-0.272839	0.761216	0.146467	Nonsignificant in primary model
mzid_375.218000_1.794500	0.268258	1.30768	0.146467	Nonsignificant in primary model
mzid_421.259300_3.761667	0.263422	1.30138	0.147349	Nonsignificant in primary model
mzid_293.212500_4.588000	-0.278815	0.75668	0.147349	Nonsignificant in primary model
mzid_325.201100_2.198417	-0.303229	0.73843	0.147477	Nonsignificant in primary model
mzid_315.254200_4.014500	-0.266868	0.765775	0.147477	Nonsignificant in primary model
mzid_351.254500_5.217000	0.270272	1.31032	0.147477	Nonsignificant in primary model
mzid_381.263300_6.222167	0.275851	1.31765	0.151618	Nonsignificant in primary model
mzid_321.243300_4.834667	0.267083	1.30615	0.151863	Nonsignificant in primary model
mzid_321.243700_5.056667	0.309031	1.3621	0.151863	Nonsignificant in primary model
mzid_397.258900_4.452333	0.252624	1.2874	0.151863	Nonsignificant in primary model
mzid_375.216100_3.761667	-0.277821	0.757433	0.152249	Nonsignificant in primary model
mzid_307.191400_2.324833	-0.266512	0.766047	0.152249	Nonsignificant in primary model
mzid_353.233700_1.942500	0.255706	1.29137	0.152982	Nonsignificant in primary model
mzid_297.243700_4.803833	-0.258519	0.772194	0.153984	Nonsignificant in primary model
mzid_291.196800_3.928167	-0.269153	0.764026	0.153984	Nonsignificant in primary model
mzid_337.238400_4.162500	-0.269721	0.763592	0.154158	Nonsignificant in primary model
mzid_311.223000_3.385500	-0.288693	0.749242	0.154158	Nonsignificant in primary model
mzid_395.242000_3.323833	-0.286337	0.75101	0.154158	Nonsignificant in primary model
mzid_333.210100_2.281667	-0.249603	0.77911	0.155959	Nonsignificant in primary model
mzid_351.218300_3.545833	-0.264142	0.767865	0.155959	Nonsignificant in primary model
mzid_375.213400_4.594167	0.263531	1.30152	0.155959	Nonsignificant in primary model
mzid_335.145500_3.780167	-0.332517	0.717117	0.155959	Nonsignificant in primary model
mzid_313.238500_3.737000	-0.293169	0.745896	0.157782	Nonsignificant in primary model
mzid_327.219300_4.267334	0.417731	1.51851	0.158364	Nonsignificant in primary model
mzid_299.259300_5.235500	-0.251277	0.777807	0.158364	Nonsignificant in primary model
mzid_365.270100_5.827500	0.259347	1.29608	0.159477	Nonsignificant in primary model
mzid_297.244000_5.087500	-0.264555	0.767547	0.159739	Nonsignificant in primary model
mzid_291.196700_3.878833	-0.260844	0.770401	0.161373	Nonsignificant in primary model
mzid_331.191800_2.355667	-0.234422	0.791028	0.163105	Nonsignificant in primary model
mzid_343.212600_1.554000	-0.271136	0.762513	0.163105	Nonsignificant in primary model
mzid_369.234300_2.824333	-0.262801	0.768895	0.163105	Nonsignificant in primary model
mzid_395.238800_4.322834	0.261701	1.29914	0.163105	Nonsignificant in primary model
mzid_267.196700_3.231333	-0.248631	0.779868	0.165359	Nonsignificant in primary model
mzid_353.233200_2.645500	0.246606	1.27967	0.165359	Nonsignificant in primary model
mzid_295.228000_3.915833	-0.253587	0.776012	0.165359	Nonsignificant in primary model
mzid_293.212400_3.860333	-0.24242	0.784727	0.165359	Nonsignificant in primary model
mzid_325.200500_2.318667	0.356999	1.42903	0.166998	Nonsignificant in primary model
mzid_295.228000_4.489333	-0.246248	0.781729	0.166998	Nonsignificant in primary model
mzid_321.243700_5.833667	0.242689	1.27467	0.166998	Nonsignificant in primary model
mzid_363.254500_6.265333	0.254342	1.28961	0.166998	Nonsignificant in primary model
mzid_343.226700_4.347500	-0.243283	0.78405	0.167065	Nonsignificant in primary model
mzid_377.230700_5.173833	-0.292537	0.746368	0.167065	Nonsignificant in primary model
mzid_327.229100_6.475000	-0.252331	0.776987	0.167065	Nonsignificant in primary model
mzid_379.246900_5.654833	-0.28451	0.752383	0.176275	Nonsignificant in primary model
mzid_375.219100_2.442000	-0.234815	0.790717	0.178272	Nonsignificant in primary model
mzid_269.212500_4.292000	-0.243757	0.783678	0.1836	Nonsignificant in primary model
mzid_315.195400_2.861333	-0.256419	0.773818	0.183819	Nonsignificant in primary model
mzid_367.212900_2.997000	-0.232331	0.792684	0.184388	Nonsignificant in primary model
mzid_365.200200_2.004167	-0.292259	0.746575	0.184782	Nonsignificant in primary model
mzid_313.238600_3.280667	-0.239973	0.786649	0.188105	Nonsignificant in primary model
mzid_381.270100_3.083333	0.223794	1.25081	0.188105	Nonsignificant in primary model
mzid_393.228200_3.607500	0.243914	1.27623	0.191344	Nonsignificant in primary model
mzid_313.238600_2.886000	-0.270344	0.763117	0.191344	Nonsignificant in primary model
mzid_335.221400_2.796583	0.232986	1.26236	0.19307	Nonsignificant in primary model
mzid_375.218700_3.521167	-0.231474	0.793363	0.19307	Nonsignificant in primary model
mzid_397.259800_4.011416	-0.250949	0.778062	0.19307	Nonsignificant in primary model
mzid_323.258100_5.661000	-0.234551	0.790926	0.193565	Nonsignificant in primary model
mzid_325.201100_2.232333	-0.228548	0.795688	0.193565	Nonsignificant in primary model
mzid_349.201500_3.188167	-0.263111	0.768657	0.193565	Nonsignificant in primary model
mzid_361.240500_4.020667	-0.3779	0.685299	0.193565	Nonsignificant in primary model
mzid_361.238700_3.811000	-0.244303	0.78325	0.193565	Nonsignificant in primary model
mzid_313.238000_3.663000	-0.282618	0.753808	0.193565	Nonsignificant in primary model
mzid_349.202500_1.073000	-0.229241	0.795137	0.193565	Nonsignificant in primary model
mzid_313.238000_3.866500	-0.242839	0.784398	0.193565	Nonsignificant in primary model
mzid_301.217300_6.314667	-0.260903	0.770356	0.193565	Nonsignificant in primary model
mzid_351.254400_5.790500	0.242597	1.27455	0.193565	Nonsignificant in primary model
mzid_377.236200_1.831500	-0.245057	0.78266	0.195391	Nonsignificant in primary model
mzid_367.205900_2.744167	-0.223736	0.799526	0.196248	Nonsignificant in primary model
mzid_321.243700_4.470833	0.222234	1.24886	0.197749	Nonsignificant in primary model
mzid_351.254500_5.580833	0.228098	1.25621	0.201702	Nonsignificant in primary model
mzid_365.269700_5.654833	0.234402	1.26415	0.201702	Nonsignificant in primary model
mzid_337.238200_2.836667	-0.276478	0.758451	0.204894	Nonsignificant in primary model
mzid_293.212500_5.013500	0.229945	1.25853	0.206878	Nonsignificant in primary model
mzid_377.233500_2.405000	-0.239564	0.786971	0.207255	Nonsignificant in primary model
mzid_349.193700_0.989750	-0.218496	0.803727	0.207458	Nonsignificant in primary model
mzid_427.233100_1.615667	-0.231094	0.793665	0.207458	Nonsignificant in primary model
mzid_349.202100_3.817167	-0.22867	0.795591	0.208113	Nonsignificant in primary model
mzid_331.191700_2.633167	-0.214567	0.806891	0.208783	Nonsignificant in primary model
mzid_351.218100_1.874667	-0.235712	0.790008	0.208783	Nonsignificant in primary model
mzid_363.254600_3.780167	-0.260425	0.770724	0.209407	Nonsignificant in primary model
mzid_341.212200_5.642500	0.500782	1.65001	0.21134	Nonsignificant in primary model
mzid_331.191800_3.552000	-0.219416	0.802987	0.216612	Nonsignificant in primary model
mzid_333.207600_3.854167	-0.218938	0.803372	0.216612	Nonsignificant in primary model
mzid_267.196700_3.194333	-0.239906	0.786702	0.216612	Nonsignificant in primary model
mzid_375.216100_3.422500	-0.228032	0.796099	0.216612	Nonsignificant in primary model
mzid_315.197100_2.633167	-0.214274	0.807127	0.216612	Nonsignificant in primary model
mzid_397.257900_3.317667	-0.2701	0.763303	0.216612	Nonsignificant in primary model
mzid_331.240800_2.035000	-0.259058	0.771779	0.217757	Nonsignificant in primary model
mzid_333.207400_2.904500	0.228254	1.2564	0.218201	Nonsignificant in primary model
mzid_438.294000_3.046333	0.22225	1.24888	0.219765	Nonsignificant in primary model
mzid_363.254100_6.339334	0.227293	1.2552	0.221471	Nonsignificant in primary model
mzid_435.239900_1.800667	0.224136	1.25124	0.221503	Nonsignificant in primary model
mzid_295.228000_4.415333	-0.216609	0.805245	0.221503	Nonsignificant in primary model
mzid_403.247700_5.704167	-0.417949	0.658396	0.22155	Nonsignificant in primary model
mzid_333.210800_2.109000	-0.212184	0.808816	0.22155	Nonsignificant in primary model
mzid_341.210800_5.247833	-0.224182	0.79917	0.22155	Nonsignificant in primary model
mzid_369.227300_2.639333	0.212319	1.23654	0.22155	Nonsignificant in primary model
mzid_379.249800_3.780167	0.241054	1.27259	0.22155	Nonsignificant in primary model
mzid_391.212200_2.694833	-0.205777	0.814014	0.22155	Nonsignificant in primary model
mzid_395.241800_5.112167	-0.257343	0.773103	0.22155	Nonsignificant in primary model
mzid_351.218400_4.295083	-0.248789	0.779744	0.22155	Nonsignificant in primary model
mzid_347.259600_5.260167	0.206752	1.22968	0.22155	Nonsignificant in primary model
mzid_309.167200_2.303250	-0.229546	0.794894	0.22155	Nonsignificant in primary model
mzid_307.191900_2.429667	-0.224062	0.799266	0.223848	Nonsignificant in primary model
mzid_349.203200_1.023667	-0.216458	0.805366	0.223848	Nonsignificant in primary model
mzid_393.226000_3.564333	0.213819	1.2384	0.225558	Nonsignificant in primary model
mzid_293.208500_4.033000	-0.20943	0.811046	0.22684	Nonsignificant in primary model
mzid_337.238600_3.724667	-0.227871	0.796227	0.233404	Nonsignificant in primary model
mzid_359.225700_3.527333	-0.202197	0.816934	0.233845	Nonsignificant in primary model
mzid_375.215400_4.372167	-0.222519	0.8005	0.234299	Nonsignificant in primary model
mzid_393.229500_2.969250	-0.272341	0.761594	0.234299	Nonsignificant in primary model
mzid_427.242600_2.109000	-0.225733	0.797931	0.234299	Nonsignificant in primary model
mzid_373.260400_3.724667	-0.223964	0.799344	0.234299	Nonsignificant in primary model
mzid_299.187100_1.726667	-0.231469	0.793367	0.234299	Nonsignificant in primary model
mzid_343.212200_2.522167	-0.22929	0.795098	0.239851	Nonsignificant in primary model
mzid_295.228000_4.014500	-0.204258	0.815252	0.242376	Nonsignificant in primary model
mzid_295.227900_4.594167	-0.211619	0.809273	0.244064	Nonsignificant in primary model
mzid_375.219000_3.607500	-0.211149	0.809654	0.252678	Nonsignificant in primary model
mzid_343.228000_4.168667	-0.200588	0.81825	0.25301	Nonsignificant in primary model
mzid_297.243600_4.507833	-0.20055	0.818281	0.25301	Nonsignificant in primary model
mzid_315.254200_4.082334	-0.234499	0.790967	0.25301	Nonsignificant in primary model
mzid_379.248900_5.802834	0.221234	1.24762	0.25301	Nonsignificant in primary model
mzid_397.257500_4.100833	0.22508	1.25242	0.25301	Nonsignificant in primary model
mzid_339.218600_3.696917	0.236722	1.26709	0.25301	Nonsignificant in primary model
mzid_393.224700_3.996000	0.196635	1.2173	0.25301	Nonsignificant in primary model
mzid_351.254400_5.685667	0.208663	1.23203	0.25301	Nonsignificant in primary model
mzid_403.224500_1.489250	-0.201217	0.817735	0.256023	Nonsignificant in primary model
mzid_297.243600_5.013500	-0.211103	0.809691	0.258286	Nonsignificant in primary model
mzid_311.223100_3.595167	0.204442	1.22684	0.258286	Nonsignificant in primary model
mzid_345.243000_5.556167	-0.19368	0.823921	0.258286	Nonsignificant in primary model
mzid_391.219800_2.479000	-0.294186	0.745138	0.262872	Nonsignificant in primary model
mzid_378.272900_2.306333	-0.191864	0.825419	0.266714	Nonsignificant in primary model
mzid_317.212400_4.884000	-0.203324	0.816014	0.267532	Nonsignificant in primary model
mzid_397.183400_1.036000	-0.191998	0.825308	0.269817	Nonsignificant in primary model
mzid_337.238300_3.940500	0.203583	1.22579	0.272134	Nonsignificant in primary model
mzid_267.196900_3.687667	-0.199638	0.819027	0.272804	Nonsignificant in primary model
mzid_381.262300_5.235500	-0.204233	0.815272	0.274468	Nonsignificant in primary model
mzid_333.207500_3.804833	-0.189649	0.82725	0.279869	Nonsignificant in primary model
mzid_321.238800_5.457500	-0.240151	0.786509	0.281845	Nonsignificant in primary model
mzid_293.210900_4.699000	-0.199138	0.819436	0.281845	Nonsignificant in primary model
mzid_343.210000_1.350500	-0.210443	0.810225	0.281845	Nonsignificant in primary model
mzid_369.228900_3.937417	0.304643	1.35614	0.281845	Nonsignificant in primary model
mzid_299.222700_4.495500	-0.277656	0.757557	0.281845	Nonsignificant in primary model
mzid_301.217300_6.179000	-0.280101	0.755708	0.285487	Nonsignificant in primary model
mzid_343.228200_4.409167	-0.188268	0.828393	0.28678	Nonsignificant in primary model
mzid_351.218200_2.072000	-0.224484	0.798929	0.28678	Nonsignificant in primary model
mzid_327.217800_3.323833	-0.235122	0.790474	0.287889	Nonsignificant in primary model
mzid_341.233600_4.057667	0.197983	1.21894	0.287889	Nonsignificant in primary model
mzid_309.206200_2.343333	-0.212636	0.80845	0.287889	Nonsignificant in primary model
mzid_411.237400_2.010333	-0.226347	0.797441	0.287889	Nonsignificant in primary model
mzid_397.184600_0.980500	-0.18931	0.82753	0.287889	Nonsignificant in primary model
mzid_299.223000_4.427667	-0.26361	0.768273	0.287889	Nonsignificant in primary model
mzid_331.189400_3.792500	-0.193209	0.82431	0.288297	Nonsignificant in primary model
mzid_377.231400_4.353667	-0.20421	0.815291	0.288297	Nonsignificant in primary model
mzid_331.264700_6.197500	0.195773	1.21625	0.288297	Nonsignificant in primary model
mzid_337.238800_2.898333	0.188261	1.20715	0.294491	Nonsignificant in primary model
mzid_349.202600_1.147000	-0.193209	0.82431	0.295107	Nonsignificant in primary model
mzid_395.246600_5.580833	-0.192001	0.825306	0.303746	Nonsignificant in primary model
mzid_293.212600_4.440000	-0.189876	0.827061	0.310873	Nonsignificant in primary model
mzid_353.234900_3.459500	0.195563	1.216	0.310873	Nonsignificant in primary model
mzid_311.223100_3.564333	0.187614	1.20637	0.310873	Nonsignificant in primary model
mzid_411.236800_2.035000	-0.213803	0.807507	0.311731	Nonsignificant in primary model
mzid_311.222800_2.633167	-0.258528	0.772187	0.317688	Nonsignificant in primary model
mzid_371.243000_4.779167	0.201121	1.22277	0.317688	Nonsignificant in primary model
mzid_397.179400_1.096125	0.180496	1.19781	0.317688	Nonsignificant in primary model
mzid_325.201100_3.182000	-0.346963	0.706831	0.317688	Nonsignificant in primary model
mzid_309.206800_3.459500	-0.200804	0.818073	0.320818	Nonsignificant in primary model
mzid_313.238700_2.997000	-0.255603	0.77445	0.32764	Nonsignificant in primary model
mzid_365.269800_5.913833	0.193518	1.21351	0.33246	Nonsignificant in primary model
mzid_343.228100_5.149167	-0.179794	0.835442	0.335158	Nonsignificant in primary model
mzid_295.228000_5.987833	-0.250013	0.778791	0.335158	Nonsignificant in primary model
mzid_267.196700_3.157333	-0.195476	0.822443	0.335436	Nonsignificant in primary model
mzid_347.259800_5.590083	0.179395	1.19649	0.340145	Nonsignificant in primary model
mzid_319.227700_4.489333	0.198248	1.21926	0.342755	Nonsignificant in primary model
mzid_351.215900_4.033000	-0.188854	0.827907	0.342755	Nonsignificant in primary model
mzid_407.209000_2.324833	-0.186856	0.829563	0.342755	Nonsignificant in primary model
mzid_299.259300_5.494500	-0.179401	0.835771	0.343825	Nonsignificant in primary model
mzid_327.137100_0.727667	-0.24964	0.779081	0.343825	Nonsignificant in primary model
mzid_329.233600_2.010333	-0.225155	0.798392	0.345896	Nonsignificant in primary model
mzid_363.248000_3.996000	-0.183305	0.832514	0.348864	Nonsignificant in primary model
mzid_317.212400_5.346500	-0.170572	0.843183	0.34909	Nonsignificant in primary model
mzid_367.213000_2.041167	-0.180381	0.834952	0.355577	Nonsignificant in primary model
mzid_403.243900_5.907667	0.190706	1.2101	0.363125	Nonsignificant in primary model
mzid_333.207400_3.570500	-0.187264	0.829225	0.36541	Nonsignificant in primary model
mzid_333.199200_4.834667	-0.165915	0.847118	0.36541	Nonsignificant in primary model
mzid_379.247100_5.235500	-0.181887	0.833696	0.368344	Nonsignificant in primary model
mzid_379.246900_5.007333	-0.187903	0.828695	0.370626	Nonsignificant in primary model
mzid_353.233600_2.553000	0.171625	1.18723	0.372786	Nonsignificant in primary model
mzid_391.219700_2.065833	0.233304	1.26276	0.372786	Nonsignificant in primary model
mzid_335.223100_5.309500	0.177462	1.19418	0.372786	Nonsignificant in primary model
mzid_343.210900_1.680417	-0.165846	0.847177	0.375671	Nonsignificant in primary model
mzid_345.244000_4.261167	-0.162748	0.849806	0.375671	Nonsignificant in primary model
mzid_345.243700_4.945667	-0.172054	0.841934	0.375671	Nonsignificant in primary model
mzid_333.207500_2.176833	-0.168469	0.844958	0.376437	Nonsignificant in primary model
mzid_381.264100_5.889167	0.178509	1.19543	0.378357	Nonsignificant in primary model
mzid_411.230300_2.281667	-0.175298	0.839206	0.378357	Nonsignificant in primary model
mzid_377.234300_4.390666	-0.180608	0.834763	0.380847	Nonsignificant in primary model
mzid_379.247800_4.803833	-0.181785	0.83378	0.38656	Nonsignificant in primary model
mzid_425.214500_1.683500	-0.164319	0.848471	0.386655	Nonsignificant in primary model
mzid_269.212500_4.736000	-0.179483	0.835702	0.386655	Nonsignificant in primary model
mzid_349.210400_3.323833	-0.16747	0.845802	0.389009	Nonsignificant in primary model
mzid_337.238600_3.897333	-0.185814	0.830428	0.389107	Nonsignificant in primary model
mzid_391.207900_3.245208	-0.161393	0.850957	0.390979	Nonsignificant in primary model
mzid_377.231200_4.421500	-0.176559	0.83815	0.395384	Nonsignificant in primary model
mzid_309.207000_3.373167	-0.187928	0.828675	0.395384	Nonsignificant in primary model
mzid_291.196700_3.977500	-0.174418	0.839945	0.395384	Nonsignificant in primary model
mzid_315.254200_3.811000	-0.165352	0.847596	0.395384	Nonsignificant in primary model
mzid_301.211700_5.926167	-0.20823	0.812021	0.395802	Nonsignificant in primary model
mzid_351.218300_1.036000	-0.165898	0.847133	0.397669	Nonsignificant in primary model
mzid_333.207200_2.990833	-0.189061	0.827736	0.399046	Nonsignificant in primary model
mzid_399.193800_1.794500	0.161126	1.17483	0.400154	Nonsignificant in primary model
mzid_407.207500_2.084333	-0.157526	0.854255	0.400154	Nonsignificant in primary model
mzid_265.181100_3.681500	-0.166745	0.846416	0.40047	Nonsignificant in primary model
mzid_325.238400_5.149167	0.164249	1.17851	0.40123	Nonsignificant in primary model
mzid_353.231300_4.125500	-0.162123	0.850337	0.401937	Nonsignificant in primary model
mzid_367.212600_3.108000	0.210635	1.23446	0.404565	Nonsignificant in primary model
mzid_315.199600_4.415333	0.159728	1.17319	0.404565	Nonsignificant in primary model
mzid_371.240000_1.763667	-0.15719	0.854542	0.404565	Nonsignificant in primary model
mzid_293.212500_4.483167	-0.165478	0.847488	0.410146	Nonsignificant in primary model
mzid_347.260100_5.130667	0.162101	1.17598	0.410146	Nonsignificant in primary model
mzid_393.229200_4.914833	-0.169154	0.844379	0.413771	Nonsignificant in primary model
mzid_349.238800_5.272500	0.166185	1.18079	0.415407	Nonsignificant in primary model
mzid_321.244000_4.575667	0.150073	1.16192	0.41918	Nonsignificant in primary model
mzid_495.259900_3.046333	0.166607	1.18129	0.41918	Nonsignificant in primary model
mzid_345.244000_5.284833	0.156379	1.16927	0.41918	Nonsignificant in primary model
mzid_373.259600_3.379333	0.146512	1.15779	0.421102	Nonsignificant in primary model
mzid_309.206200_2.411167	-0.16105	0.851249	0.425932	Nonsignificant in primary model
mzid_397.259300_3.811000	-0.170393	0.843333	0.425932	Nonsignificant in primary model
mzid_351.219500_1.498500	-0.160065	0.852088	0.425932	Nonsignificant in primary model
mzid_303.229100_6.365541	-0.186558	0.82981	0.425932	Nonsignificant in primary model
mzid_309.207600_3.786333	-0.151959	0.859024	0.427934	Nonsignificant in primary model
mzid_353.241600_3.086417	0.182496	1.20021	0.430563	Nonsignificant in primary model
mzid_331.191900_2.799667	-0.148199	0.86226	0.435013	Nonsignificant in primary model
mzid_363.254900_3.570500	0.177744	1.19452	0.435013	Nonsignificant in primary model
mzid_327.218000_4.662000	0.205877	1.2286	0.43727	Nonsignificant in primary model
mzid_329.233600_2.435833	0.155267	1.16797	0.43727	Nonsignificant in primary model
mzid_311.223100_3.527333	0.159137	1.1725	0.43727	Nonsignificant in primary model
mzid_351.218400_0.943500	-0.152141	0.858867	0.43727	Nonsignificant in primary model
mzid_337.238600_3.533500	-0.158839	0.853134	0.439623	Nonsignificant in primary model
mzid_327.218000_3.064833	-0.1726	0.841474	0.439748	Nonsignificant in primary model
mzid_435.238600_2.368000	0.156919	1.1699	0.441981	Nonsignificant in primary model
mzid_371.244300_1.665000	0.147236	1.15863	0.446686	Nonsignificant in primary model
mzid_393.229600_3.404000	0.149854	1.16166	0.451498	Nonsignificant in primary model
mzid_397.261400_4.353667	0.150304	1.16219	0.451498	Nonsignificant in primary model
mzid_317.210600_4.621917	0.234505	1.26428	0.455356	Nonsignificant in primary model
mzid_345.243400_5.457500	-0.146947	0.86334	0.455356	Nonsignificant in primary model
mzid_375.218400_4.739083	-0.162774	0.849784	0.457025	Nonsignificant in primary model
mzid_351.215000_2.997000	-0.257884	0.772685	0.457739	Nonsignificant in primary model
mzid_403.249100_5.537667	0.156733	1.16968	0.457974	Nonsignificant in primary model
mzid_335.222000_4.791500	0.14264	1.15331	0.458436	Nonsignificant in primary model
mzid_303.232800_6.468833	-0.208915	0.811465	0.462641	Nonsignificant in primary model
mzid_343.213000_2.275500	-0.155496	0.85599	0.462844	Nonsignificant in primary model
mzid_399.194200_1.634167	-0.144326	0.865605	0.462844	Nonsignificant in primary model
mzid_391.288300_6.416417	0.156491	1.1694	0.462844	Nonsignificant in primary model
mzid_359.223200_2.978500	-0.13939	0.869889	0.471069	Nonsignificant in primary model
mzid_419.241900_2.929167	0.146737	1.15805	0.476851	Nonsignificant in primary model
mzid_343.228100_4.847000	-0.143577	0.866254	0.476851	Nonsignificant in primary model
mzid_321.242600_5.722667	-0.162499	0.850017	0.478692	Nonsignificant in primary model
mzid_329.233600_2.035000	-0.179261	0.835887	0.478692	Nonsignificant in primary model
mzid_337.240400_2.725667	-0.154396	0.856933	0.478692	Nonsignificant in primary model
mzid_291.196800_4.279667	-0.144239	0.865681	0.478692	Nonsignificant in primary model
mzid_333.207400_4.205667	0.208375	1.23167	0.478692	Nonsignificant in primary model
mzid_353.233600_5.001167	0.145722	1.15687	0.478692	Nonsignificant in primary model
mzid_323.222900_4.285833	0.139539	1.14974	0.478692	Nonsignificant in primary model
mzid_265.181100_3.811000	-0.142045	0.867582	0.479382	Nonsignificant in primary model
mzid_403.246900_4.514000	0.143322	1.1541	0.480095	Nonsignificant in primary model
mzid_349.238600_5.044333	0.147039	1.1584	0.487055	Nonsignificant in primary model
mzid_377.231800_4.507833	-0.146305	0.863894	0.487055	Nonsignificant in primary model
mzid_371.236800_2.059667	0.141077	1.15151	0.488336	Nonsignificant in primary model
mzid_299.223000_4.261167	0.135806	1.14546	0.495254	Nonsignificant in primary model
mzid_309.207600_2.744167	-0.141349	0.868186	0.495935	Nonsignificant in primary model
mzid_317.212600_4.988833	-0.1457	0.864417	0.497976	Nonsignificant in primary model
mzid_367.212600_1.658833	0.146234	1.15747	0.499429	Nonsignificant in primary model
mzid_265.180900_3.367000	-0.133893	0.874684	0.499429	Nonsignificant in primary model
mzid_309.171100_2.731833	0.221273	1.24766	0.499429	Nonsignificant in primary model
mzid_403.242200_6.024833	0.148003	1.15952	0.50003	Nonsignificant in primary model
mzid_303.233000_6.438000	-0.14739	0.862958	0.503688	Nonsignificant in primary model
mzid_313.238800_3.798667	-0.130545	0.877617	0.51149	Nonsignificant in primary model
mzid_335.219900_4.557167	0.133647	1.14299	0.512699	Nonsignificant in primary model
mzid_343.212000_4.014500	-0.164542	0.848282	0.514212	Nonsignificant in primary model
mzid_353.233600_1.665000	0.13306	1.14232	0.514212	Nonsignificant in primary model
mzid_393.230600_2.380333	-0.160543	0.851681	0.514792	Nonsignificant in primary model
mzid_495.258100_2.997000	0.147976	1.15948	0.523128	Nonsignificant in primary model
mzid_269.212400_4.662000	-0.155753	0.85577	0.523128	Nonsignificant in primary model
mzid_427.228000_2.414250	0.130901	1.13986	0.525635	Nonsignificant in primary model
mzid_291.160400_4.532500	0.130568	1.13948	0.525635	Nonsignificant in primary model
mzid_397.181200_0.894167	-0.137757	0.87131	0.52703	Nonsignificant in primary model
mzid_299.259300_5.691833	-0.135833	0.872988	0.528672	Nonsignificant in primary model
mzid_319.228100_5.013500	0.156855	1.16983	0.528887	Nonsignificant in primary model
mzid_343.216200_4.409167	0.125182	1.13335	0.528887	Nonsignificant in primary model
mzid_367.212400_3.212833	0.212722	1.23704	0.528887	Nonsignificant in primary model
mzid_379.248400_5.568500	-0.140629	0.868812	0.529691	Nonsignificant in primary model
mzid_369.232200_1.578667	0.136126	1.14583	0.529691	Nonsignificant in primary model
mzid_313.238500_3.052500	0.16813	1.18309	0.532132	Nonsignificant in primary model
mzid_333.207500_2.318667	-0.129135	0.878855	0.53451	Nonsignificant in primary model
mzid_367.208600_2.676333	-0.135711	0.873095	0.535253	Nonsignificant in primary model
mzid_291.160600_4.322834	0.124243	1.13229	0.539047	Nonsignificant in primary model
mzid_411.236500_2.824333	-0.13483	0.873865	0.550652	Nonsignificant in primary model
mzid_325.201100_3.928167	0.178584	1.19552	0.551563	Nonsignificant in primary model
mzid_419.242000_2.879833	0.131739	1.14081	0.552972	Nonsignificant in primary model
mzid_367.210100_3.330000	0.123641	1.13161	0.552972	Nonsignificant in primary model
mzid_289.184400_4.008333	0.122037	1.1298	0.552972	Nonsignificant in primary model
mzid_311.223100_4.335166	-0.121116	0.885932	0.552972	Nonsignificant in primary model
mzid_313.238600_2.472833	-0.122626	0.884595	0.552972	Nonsignificant in primary model
mzid_393.229600_4.729834	-0.129359	0.878658	0.552972	Nonsignificant in primary model
mzid_335.219000_4.717500	0.123466	1.13141	0.552972	Nonsignificant in primary model
mzid_317.212600_5.247833	-0.12083	0.886184	0.556789	Nonsignificant in primary model
mzid_307.192000_2.139833	-0.128386	0.879513	0.559715	Nonsignificant in primary model
mzid_347.259400_5.025833	-0.125396	0.882148	0.560377	Nonsignificant in primary model
mzid_295.228000_4.643500	-0.132269	0.876105	0.5607	Nonsignificant in primary model
mzid_335.219800_3.478000	-0.12148	0.885609	0.565135	Nonsignificant in primary model
mzid_317.212200_4.310500	-0.128416	0.879487	0.565135	Nonsignificant in primary model
mzid_317.212800_3.268333	-0.128265	0.87962	0.565135	Nonsignificant in primary model
mzid_624.310300_3.034000	-0.122107	0.885054	0.565135	Nonsignificant in primary model
mzid_299.223000_4.218000	0.121983	1.12974	0.565135	Nonsignificant in primary model
mzid_345.229900_4.205667	-0.125411	0.882134	0.565663	Nonsignificant in primary model
mzid_377.230500_2.351042	-0.125861	0.881737	0.56656	Nonsignificant in primary model
mzid_389.194500_4.267334	0.123759	1.13174	0.56656	Nonsignificant in primary model
mzid_317.209300_3.592083	-0.177366	0.837473	0.56656	Nonsignificant in primary model
mzid_289.179900_3.530416	-0.206308	0.813583	0.569087	Nonsignificant in primary model
mzid_299.259200_5.414333	-0.139139	0.870107	0.569623	Nonsignificant in primary model
mzid_326.233500_5.846000	0.117041	1.12417	0.569623	Nonsignificant in primary model
mzid_335.150900_3.437917	-0.15167	0.859272	0.569623	Nonsignificant in primary model
mzid_293.212600_4.785333	-0.121455	0.885631	0.573804	Nonsignificant in primary model
mzid_307.188900_2.041167	-0.118816	0.887971	0.573804	Nonsignificant in primary model
mzid_315.254100_3.712333	-0.121907	0.885231	0.573804	Nonsignificant in primary model
mzid_321.243700_6.031000	0.12151	1.1292	0.573804	Nonsignificant in primary model
mzid_287.168500_3.595167	0.120917	1.12853	0.574604	Nonsignificant in primary model
mzid_327.233000_6.357833	-0.152984	0.858144	0.574654	Nonsignificant in primary model
mzid_355.250100_4.329000	-0.148056	0.862382	0.57778	Nonsignificant in primary model
mzid_341.212400_5.753500	-0.114662	0.891667	0.578372	Nonsignificant in primary model
mzid_299.187100_1.578667	-0.13706	0.871918	0.578372	Nonsignificant in primary model
mzid_371.238800_1.541667	-0.133412	0.875105	0.581288	Nonsignificant in primary model
mzid_319.228100_4.748333	0.114307	1.1211	0.581631	Nonsignificant in primary model
mzid_329.233300_2.096667	-0.137726	0.871337	0.581631	Nonsignificant in primary model
mzid_335.230500_3.743167	0.114218	1.121	0.581631	Nonsignificant in primary model
mzid_361.239700_3.561250	-0.118462	0.888285	0.581631	Nonsignificant in primary model
mzid_299.259300_5.580833	-0.117968	0.888725	0.581631	Nonsignificant in primary model
mzid_438.240800_2.688667	-0.244392	0.783181	0.581631	Nonsignificant in primary model
mzid_361.239000_6.142000	0.132234	1.14138	0.581631	Nonsignificant in primary model
mzid_319.228000_4.662000	0.120231	1.12776	0.582401	Nonsignificant in primary model
mzid_313.238600_3.095667	0.198873	1.22003	0.582401	Nonsignificant in primary model
mzid_379.246800_5.846000	-0.120671	0.886326	0.591462	Nonsignificant in primary model
mzid_291.197400_4.316667	-0.119807	0.887092	0.592675	Nonsignificant in primary model
mzid_321.237300_5.217000	0.146966	1.15832	0.597141	Nonsignificant in primary model
mzid_291.196800_4.662000	-0.10899	0.896739	0.597141	Nonsignificant in primary model
mzid_335.222000_4.871666	0.114423	1.12123	0.597141	Nonsignificant in primary model
mzid_381.265400_3.188167	0.113647	1.12036	0.597141	Nonsignificant in primary model
mzid_403.240100_1.523167	-0.110019	0.895817	0.597141	Nonsignificant in primary model
mzid_393.230700_4.803833	-0.111909	0.894126	0.597141	Nonsignificant in primary model
mzid_391.218800_2.155250	0.132969	1.14221	0.597519	Nonsignificant in primary model
mzid_371.244000_1.621833	0.110246	1.11655	0.60015	Nonsignificant in primary model
mzid_407.200100_3.422500	-0.114522	0.891792	0.60015	Nonsignificant in primary model
mzid_299.186900_1.813000	-0.141452	0.868096	0.604197	Nonsignificant in primary model
mzid_293.212700_4.520167	-0.122275	0.884905	0.605581	Nonsignificant in primary model
mzid_345.230100_3.940500	0.109257	1.11545	0.605581	Nonsignificant in primary model
mzid_357.209200_4.930250	-0.145155	0.864888	0.605581	Nonsignificant in primary model
mzid_425.216500_2.115167	-0.106526	0.898952	0.605581	Nonsignificant in primary model
mzid_293.212300_3.915833	-0.109419	0.896355	0.605581	Nonsignificant in primary model
mzid_359.210500_1.628000	-0.150252	0.860491	0.605581	Nonsignificant in primary model
mzid_397.180100_1.202500	0.113146	1.1198	0.605581	Nonsignificant in primary model
mzid_325.196700_3.582833	-0.168888	0.844603	0.605581	Nonsignificant in primary model
mzid_291.159700_4.412250	0.105277	1.11102	0.605581	Nonsignificant in primary model
mzid_365.262600_5.346500	0.11135	1.11779	0.605581	Nonsignificant in primary model
mzid_365.269700_5.525333	0.111385	1.11783	0.605581	Nonsignificant in primary model
mzid_313.238700_5.025833	-0.10489	0.900424	0.613758	Nonsignificant in primary model
mzid_321.244000_5.938500	0.105217	1.11095	0.615357	Nonsignificant in primary model
mzid_309.171200_2.935333	-0.183546	0.832313	0.615357	Nonsignificant in primary model
mzid_331.188000_2.454333	-0.109286	0.896474	0.617515	Nonsignificant in primary model
mzid_381.263200_6.160500	0.123239	1.13116	0.620541	Nonsignificant in primary model
mzid_335.220800_2.657833	0.105134	1.11086	0.621529	Nonsignificant in primary model
mzid_397.183600_0.709167	-0.105819	0.899588	0.624312	Nonsignificant in primary model
mzid_319.228100_6.074167	0.114022	1.12078	0.624312	Nonsignificant in primary model
mzid_327.220700_2.953833	-0.114725	0.891611	0.626267	Nonsignificant in primary model
mzid_343.227900_4.251917	-0.105224	0.900123	0.626267	Nonsignificant in primary model
mzid_297.240200_4.344417	0.130817	1.13976	0.626267	Nonsignificant in primary model
mzid_373.259800_3.249833	-0.112204	0.893862	0.626267	Nonsignificant in primary model
mzid_315.195700_3.743167	-0.116867	0.889704	0.626267	Nonsignificant in primary model
mzid_351.216200_4.477000	-0.117813	0.888862	0.626267	Nonsignificant in primary model
mzid_438.277400_2.725667	-0.108019	0.897611	0.626267	Nonsignificant in primary model
mzid_407.209700_3.604417	0.111401	1.11784	0.626267	Nonsignificant in primary model
mzid_309.170700_2.442000	-0.106704	0.898792	0.626545	Nonsignificant in primary model
mzid_331.191300_2.929167	-0.104453	0.900818	0.626698	Nonsignificant in primary model
mzid_357.191100_2.207667	-0.116674	0.889876	0.626698	Nonsignificant in primary model
mzid_317.211500_3.872667	-0.127083	0.880661	0.628371	Nonsignificant in primary model
mzid_438.236500_3.009333	0.124779	1.1329	0.628532	Nonsignificant in primary model
mzid_297.243600_4.618834	-0.0985798	0.906123	0.631564	Nonsignificant in primary model
mzid_351.221600_3.928167	0.0999289	1.10509	0.631564	Nonsignificant in primary model
mzid_353.231400_4.643500	-0.106262	0.899189	0.631564	Nonsignificant in primary model
mzid_381.262300_5.698000	-0.109074	0.896664	0.631564	Nonsignificant in primary model
mzid_325.238600_5.463666	0.10198	1.10736	0.631564	Nonsignificant in primary model
mzid_341.233400_3.804833	-0.125138	0.882375	0.631827	Nonsignificant in primary model
mzid_393.229300_2.805833	-0.109796	0.896017	0.63618	Nonsignificant in primary model
mzid_367.214400_2.417333	-0.10763	0.89796	0.63618	Nonsignificant in primary model
mzid_381.253900_5.852167	0.101519	1.10685	0.63618	Nonsignificant in primary model
mzid_345.244000_4.822333	-0.0982774	0.906397	0.63618	Nonsignificant in primary model
mzid_303.233600_4.982666	0.10933	1.11553	0.639141	Nonsignificant in primary model
mzid_313.238900_5.223166	-0.103216	0.901932	0.643153	Nonsignificant in primary model
mzid_313.238500_2.596167	-0.0973187	0.907267	0.643153	Nonsignificant in primary model
mzid_341.233200_3.397833	-0.0989745	0.905766	0.647685	Nonsignificant in primary model
mzid_311.223000_3.650667	0.104923	1.11063	0.647685	Nonsignificant in primary model
mzid_361.238400_6.031000	0.100445	1.10566	0.647685	Nonsignificant in primary model
mzid_407.210600_3.555083	-0.101864	0.903152	0.647685	Nonsignificant in primary model
mzid_303.233200_6.561333	-0.117524	0.88912	0.648924	Nonsignificant in primary model
mzid_337.238800_2.929167	0.0984785	1.10349	0.660479	Nonsignificant in primary model
mzid_297.243600_4.717500	-0.0985098	0.906187	0.660479	Nonsignificant in primary model
mzid_361.237500_6.475000	0.0983458	1.10334	0.661576	Nonsignificant in primary model
mzid_337.232800_3.101833	0.127392	1.13586	0.663174	Nonsignificant in primary model
mzid_495.259800_3.336167	0.0941862	1.09876	0.669594	Nonsignificant in primary model
mzid_315.196500_4.279667	0.125897	1.13416	0.674025	Nonsignificant in primary model
mzid_315.196000_3.015500	-0.0877419	0.915997	0.679186	Nonsignificant in primary model
mzid_287.165600_3.774000	-0.102912	0.902207	0.680481	Nonsignificant in primary model
mzid_301.217800_3.952833	-0.0965516	0.907963	0.680481	Nonsignificant in primary model
mzid_323.222700_3.885000	0.0924537	1.09686	0.680481	Nonsignificant in primary model
mzid_321.238900_4.510917	0.0908384	1.09509	0.680798	Nonsignificant in primary model
mzid_361.239600_2.602333	-0.0972285	0.907349	0.682125	Nonsignificant in primary model
mzid_299.259300_5.309500	-0.0945946	0.909742	0.683114	Nonsignificant in primary model
mzid_335.218400_3.866500	0.0928009	1.09724	0.683799	Nonsignificant in primary model
mzid_391.206900_2.257000	-0.0865614	0.917079	0.685949	Nonsignificant in primary model
mzid_395.239500_4.396833	0.13649	1.14624	0.685949	Nonsignificant in primary model
mzid_371.259500_5.226250	-0.0940473	0.91024	0.685949	Nonsignificant in primary model
mzid_345.243500_5.864500	0.0952937	1.09998	0.687627	Nonsignificant in primary model
mzid_351.219700_3.851083	-0.0987317	0.905986	0.694229	Nonsignificant in primary model
mzid_299.187000_2.756500	0.08649	1.09034	0.697986	Nonsignificant in primary model
mzid_333.204700_4.335166	-0.0871918	0.916501	0.697986	Nonsignificant in primary model
mzid_331.264700_6.641500	0.0982531	1.10324	0.697986	Nonsignificant in primary model
mzid_387.156000_0.851000	-0.0893779	0.9145	0.697986	Nonsignificant in primary model
mzid_341.193800_1.369000	0.0997783	1.10493	0.6985	Nonsignificant in primary model
mzid_326.233100_6.068000	-0.0982096	0.906459	0.703885	Nonsignificant in primary model
mzid_379.247300_4.699000	-0.0960944	0.908378	0.703885	Nonsignificant in primary model
mzid_313.239100_4.843917	0.0848204	1.08852	0.704736	Nonsignificant in primary model
mzid_339.179400_1.776000	-0.133081	0.875395	0.704736	Nonsignificant in primary model
mzid_425.225200_1.973333	-0.0912304	0.912807	0.704736	Nonsignificant in primary model
mzid_555.259500_2.975417	-0.0842304	0.919219	0.705453	Nonsignificant in primary model
mzid_319.228000_5.266333	-0.087122	0.916565	0.705995	Nonsignificant in primary model
mzid_315.195100_3.175833	-0.0816589	0.921586	0.706892	Nonsignificant in primary model
mzid_291.196700_4.711333	-0.0871174	0.916569	0.706892	Nonsignificant in primary model
mzid_395.243200_4.951833	0.0872552	1.09118	0.706892	Nonsignificant in primary model
mzid_265.180800_3.730833	-0.0866701	0.91698	0.706892	Nonsignificant in primary model
mzid_309.171400_2.386500	0.0938778	1.09843	0.706892	Nonsignificant in primary model
mzid_337.238200_3.416333	0.0946778	1.0993	0.706976	Nonsignificant in primary model
mzid_351.254300_5.149167	0.0835083	1.08709	0.709507	Nonsignificant in primary model
mzid_395.238200_4.902500	0.0820341	1.08549	0.710258	Nonsignificant in primary model
mzid_333.207700_3.619833	0.0829952	1.08654	0.710633	Nonsignificant in primary model
mzid_335.223200_4.976500	0.0846758	1.08836	0.713175	Nonsignificant in primary model
mzid_359.208400_1.922458	0.169265	1.18443	0.716272	Nonsignificant in primary model
mzid_367.207900_2.590000	-0.0917103	0.912369	0.716272	Nonsignificant in primary model
mzid_397.261900_3.508833	0.0843855	1.08805	0.716808	Nonsignificant in primary model
mzid_315.195600_2.972333	-0.0759968	0.926819	0.720172	Nonsignificant in primary model
mzid_379.247300_5.765833	-0.0990112	0.905733	0.720172	Nonsignificant in primary model
mzid_335.220600_5.025833	-0.0839465	0.91948	0.720172	Nonsignificant in primary model
mzid_397.258900_4.631166	0.0803285	1.08364	0.720172	Nonsignificant in primary model
mzid_363.252000_6.185167	-0.11447	0.891839	0.720172	Nonsignificant in primary model
mzid_540.270300_3.974417	-0.0802879	0.922851	0.720172	Nonsignificant in primary model
mzid_269.212500_5.229333	-0.0840673	0.919369	0.720172	Nonsignificant in primary model
mzid_353.238200_3.305333	0.109073	1.11524	0.723525	Nonsignificant in primary model
mzid_315.197800_4.026834	-0.0829465	0.9204	0.723525	Nonsignificant in primary model
mzid_387.169600_0.995917	0.081958	1.08541	0.725439	Nonsignificant in primary model
mzid_379.247100_4.618834	-0.0832004	0.920167	0.729316	Nonsignificant in primary model
mzid_329.233500_2.189167	0.0917276	1.09607	0.734331	Nonsignificant in primary model
mzid_391.211200_1.458417	0.0771375	1.08019	0.734331	Nonsignificant in primary model
mzid_381.261300_2.340250	0.0779132	1.08103	0.734331	Nonsignificant in primary model
mzid_335.215100_3.397833	-0.0783404	0.92465	0.734727	Nonsignificant in primary model
mzid_299.186600_2.639333	-0.076281	0.926556	0.741024	Nonsignificant in primary model
mzid_393.226700_3.521167	0.0779541	1.08107	0.741024	Nonsignificant in primary model
mzid_353.229400_2.329458	0.0781611	1.0813	0.746595	Nonsignificant in primary model
mzid_323.258000_5.439000	-0.0765228	0.926332	0.746744	Nonsignificant in primary model
mzid_329.233600_2.608500	0.0786945	1.08187	0.747474	Nonsignificant in primary model
mzid_297.243600_4.914834	-0.0794937	0.923584	0.747474	Nonsignificant in primary model
mzid_309.207600_2.374167	-0.0764783	0.926373	0.747474	Nonsignificant in primary model
mzid_339.179100_1.671167	-0.0841818	0.919264	0.747474	Nonsignificant in primary model
mzid_359.209100_1.991833	-0.100316	0.904552	0.747474	Nonsignificant in primary model
mzid_301.217300_6.135833	0.0963409	1.10113	0.747474	Nonsignificant in primary model
mzid_269.212400_5.173833	-0.0791398	0.923911	0.747474	Nonsignificant in primary model
mzid_355.250400_3.496500	-0.0920986	0.912015	0.749417	Nonsignificant in primary model
mzid_333.207200_2.855167	0.0787836	1.08197	0.7534	Nonsignificant in primary model
mzid_326.227100_6.391750	0.0759634	1.07892	0.7534	Nonsignificant in primary model
mzid_379.247200_5.451334	-0.0893097	0.914562	0.7534	Nonsignificant in primary model
mzid_319.228100_4.631166	-0.0737464	0.928907	0.755044	Nonsignificant in primary model
mzid_291.197100_4.803833	0.0955996	1.10032	0.755044	Nonsignificant in primary model
mzid_331.191700_2.398833	-0.0698904	0.932496	0.756918	Nonsignificant in primary model
mzid_267.196800_3.749333	0.0759365	1.07889	0.756918	Nonsignificant in primary model
mzid_363.250400_4.524792	0.108401	1.11449	0.760673	Nonsignificant in primary model
mzid_319.229100_5.337250	0.074183	1.077	0.762336	Nonsignificant in primary model
mzid_325.202100_3.404000	-0.107432	0.898138	0.762336	Nonsignificant in primary model
mzid_321.239000_5.648667	-0.0761326	0.926693	0.762537	Nonsignificant in primary model
mzid_369.229600_3.712333	0.11542	1.12234	0.762537	Nonsignificant in primary model
mzid_297.169600_1.430667	0.102365	1.10779	0.763133	Nonsignificant in primary model
mzid_269.212500_4.458500	-0.0753421	0.927426	0.765471	Nonsignificant in primary model
mzid_341.270100_4.711333	-0.0966238	0.907897	0.765812	Nonsignificant in primary model
mzid_349.202800_3.502667	0.0743296	1.07716	0.767998	Nonsignificant in primary model
mzid_311.223100_2.775000	-0.0738098	0.928848	0.767998	Nonsignificant in primary model
mzid_291.160900_3.952833	-0.0825463	0.920769	0.767998	Nonsignificant in primary model
mzid_327.218000_3.034000	0.0693596	1.07182	0.770789	Nonsignificant in primary model
mzid_313.239000_5.087500	-0.072601	0.929972	0.770789	Nonsignificant in primary model
mzid_315.196400_4.840833	0.080435	1.08376	0.770789	Nonsignificant in primary model
mzid_411.235700_1.819167	-0.0766972	0.92617	0.770789	Nonsignificant in primary model
mzid_269.212600_4.366000	-0.0843534	0.919106	0.770789	Nonsignificant in primary model
mzid_347.260300_5.932333	0.0682467	1.07063	0.770789	Nonsignificant in primary model
mzid_349.199200_3.595167	-0.0690436	0.933286	0.771552	Nonsignificant in primary model
mzid_391.285600_6.450333	-0.0756781	0.927115	0.771552	Nonsignificant in primary model
mzid_427.230000_2.041167	0.0700925	1.07261	0.773068	Nonsignificant in primary model
mzid_313.238300_2.707167	-0.0668294	0.935355	0.773364	Nonsignificant in primary model
mzid_401.210200_1.652667	-0.0672709	0.934942	0.774836	Nonsignificant in primary model
mzid_438.241000_3.317667	0.0719071	1.07456	0.776955	Nonsignificant in primary model
mzid_333.207600_3.909667	-0.147995	0.862435	0.776955	Nonsignificant in primary model
mzid_363.259800_6.496583	0.0801447	1.08344	0.776955	Nonsignificant in primary model
mzid_395.240200_5.186167	-0.0724964	0.930069	0.780306	Nonsignificant in primary model
mzid_371.233500_4.662000	0.0658801	1.0681	0.780306	Nonsignificant in primary model
mzid_291.161300_3.798667	0.0751295	1.07802	0.781243	Nonsignificant in primary model
mzid_335.220900_3.256000	0.0658788	1.0681	0.782424	Nonsignificant in primary model
mzid_333.205000_4.409166	-0.0665842	0.935584	0.782424	Nonsignificant in primary model
mzid_395.241700_4.483167	0.0666736	1.06895	0.782424	Nonsignificant in primary model
mzid_315.195900_3.669167	-0.0719589	0.930569	0.782424	Nonsignificant in primary model
mzid_315.196600_2.904500	-0.0681654	0.934106	0.782532	Nonsignificant in primary model
mzid_319.227800_5.704167	0.0643871	1.06651	0.786996	Nonsignificant in primary model
mzid_301.217200_6.351666	0.111812	1.1183	0.791156	Nonsignificant in primary model
mzid_359.210300_1.578667	-0.138701	0.870489	0.794675	Nonsignificant in primary model
mzid_417.226100_2.805833	-0.0643104	0.937714	0.794683	Nonsignificant in primary model
mzid_309.171000_2.676333	0.136774	1.14657	0.794683	Nonsignificant in primary model
mzid_331.249000_2.546833	-0.0612886	0.940552	0.797551	Nonsignificant in primary model
mzid_317.211500_5.574667	0.0656957	1.0679	0.79853	Nonsignificant in primary model
mzid_359.223200_3.206667	0.0610411	1.06294	0.799284	Nonsignificant in primary model
mzid_409.218500_2.519083	-0.0647586	0.937294	0.799877	Nonsignificant in primary model
mzid_347.260000_4.930250	0.0601864	1.06203	0.799877	Nonsignificant in primary model
mzid_329.233500_3.114167	0.0639862	1.06608	0.804607	Nonsignificant in primary model
mzid_377.242600_1.942500	-0.0676946	0.934546	0.804607	Nonsignificant in primary model
mzid_393.229200_3.795583	-0.0730312	0.929572	0.804607	Nonsignificant in primary model
mzid_397.259100_3.428667	-0.0775578	0.925374	0.804607	Nonsignificant in primary model
mzid_315.196700_3.928167	-0.0602056	0.941571	0.804607	Nonsignificant in primary model
mzid_395.239700_2.318667	-0.0649879	0.937079	0.804607	Nonsignificant in primary model
mzid_343.228000_4.643500	-0.0602745	0.941506	0.804654	Nonsignificant in primary model
mzid_361.238600_2.756500	-0.0655461	0.936556	0.804654	Nonsignificant in primary model
mzid_317.212200_3.761667	-0.0698395	0.932543	0.804654	Nonsignificant in primary model
mzid_393.230300_2.312500	-0.0625679	0.939349	0.804654	Nonsignificant in primary model
mzid_381.262600_5.494500	-0.06329	0.938671	0.806258	Nonsignificant in primary model
mzid_379.249300_4.914834	-0.0633372	0.938627	0.80855	Nonsignificant in primary model
mzid_311.223100_4.418417	-0.0580102	0.94364	0.810989	Nonsignificant in primary model
mzid_335.223100_2.559167	0.056069	1.05767	0.811374	Nonsignificant in primary model
mzid_341.270100_4.421500	0.0561426	1.05775	0.812588	Nonsignificant in primary model
mzid_375.215600_3.823333	-0.0604741	0.941318	0.812588	Nonsignificant in primary model
mzid_329.233600_2.849000	0.0628192	1.06483	0.813201	Nonsignificant in primary model
mzid_323.259200_5.815166	-0.0586489	0.943038	0.814848	Nonsignificant in primary model
mzid_377.233200_2.633167	-0.0571792	0.944425	0.814848	Nonsignificant in primary model
mzid_435.242500_1.850000	-0.0666156	0.935555	0.818331	Nonsignificant in primary model
mzid_293.212400_5.624000	0.0566229	1.05826	0.818331	Nonsignificant in primary model
mzid_335.223100_4.292000	0.0556637	1.05724	0.818331	Nonsignificant in primary model
mzid_415.274000_2.639333	-0.0824977	0.920814	0.818331	Nonsignificant in primary model
mzid_307.192400_2.756500	0.0551955	1.05675	0.821099	Nonsignificant in primary model
mzid_351.218900_1.134667	-0.0607644	0.941045	0.821099	Nonsignificant in primary model
mzid_349.203600_3.151167	0.0612636	1.06318	0.824858	Nonsignificant in primary model
mzid_333.207200_2.805833	-0.0831977	0.920169	0.828233	Nonsignificant in primary model
mzid_309.170200_2.528333	0.150573	1.1625	0.828233	Nonsignificant in primary model
mzid_321.240800_5.365000	0.0533202	1.05477	0.832285	Nonsignificant in primary model
mzid_321.243500_6.203667	-0.0530041	0.948376	0.832285	Nonsignificant in primary model
mzid_309.170300_2.620833	-0.0595754	0.942165	0.832285	Nonsignificant in primary model
mzid_299.187600_2.503667	-0.0682859	0.933993	0.835648	Nonsignificant in primary model
mzid_297.171100_1.492333	-0.100167	0.904686	0.841131	Nonsignificant in primary model
mzid_397.186800_1.270333	0.0523575	1.05375	0.841131	Nonsignificant in primary model
mzid_289.180900_3.922000	-0.0522692	0.949073	0.842014	Nonsignificant in primary model
mzid_331.190600_2.275500	-0.0517759	0.949542	0.84237	Nonsignificant in primary model
mzid_351.254900_6.117333	0.0525801	1.05399	0.84237	Nonsignificant in primary model
mzid_393.219100_2.475917	-0.0540597	0.947376	0.842414	Nonsignificant in primary model
mzid_319.228000_5.648667	0.0508482	1.05216	0.844245	Nonsignificant in primary model
mzid_393.230200_4.621917	-0.0510353	0.950245	0.844245	Nonsignificant in primary model
mzid_435.235800_2.553000	-0.0531784	0.948211	0.847077	Nonsignificant in primary model
mzid_309.207500_4.070000	-0.0491679	0.952021	0.847077	Nonsignificant in primary model
mzid_325.203200_3.459500	0.0705161	1.07306	0.849441	Nonsignificant in primary model
mzid_327.217800_3.373167	0.0530713	1.0545	0.849688	Nonsignificant in primary model
mzid_317.212600_5.661000	-0.0496783	0.951536	0.855361	Nonsignificant in primary model
mzid_331.190700_2.229250	-0.0481283	0.953012	0.859435	Nonsignificant in primary model
mzid_317.212400_4.125500	-0.0481089	0.95303	0.859435	Nonsignificant in primary model
mzid_337.231400_2.651667	-0.0700105	0.932384	0.859719	Nonsignificant in primary model
mzid_311.222900_2.676333	-0.0711584	0.931314	0.859719	Nonsignificant in primary model
mzid_319.227900_6.037167	0.0510737	1.0524	0.859719	Nonsignificant in primary model
mzid_349.205000_2.719500	-0.0493883	0.951811	0.860594	Nonsignificant in primary model
mzid_321.241300_5.768917	0.0476312	1.04878	0.860594	Nonsignificant in primary model
mzid_353.230400_5.115250	-0.0550468	0.946441	0.860594	Nonsignificant in primary model
mzid_391.285200_6.364000	0.0519416	1.05331	0.860594	Nonsignificant in primary model
mzid_435.239300_2.516000	-0.0435161	0.957417	0.866444	Nonsignificant in primary model
mzid_435.228000_1.846917	-0.0479061	0.953223	0.866444	Nonsignificant in primary model
mzid_293.212500_5.439000	-0.0436035	0.957334	0.866444	Nonsignificant in primary model
mzid_329.233800_2.701000	0.0457588	1.04682	0.866444	Nonsignificant in primary model
mzid_331.191800_3.151167	0.046385	1.04748	0.866444	Nonsignificant in primary model
mzid_333.207200_2.392667	-0.0481602	0.952981	0.866444	Nonsignificant in primary model
mzid_337.238700_4.538667	-0.0407897	0.960031	0.866444	Nonsignificant in primary model
mzid_341.233600_3.508833	-0.0527392	0.948627	0.866444	Nonsignificant in primary model
mzid_287.171800_3.145000	0.0597831	1.06161	0.866444	Nonsignificant in primary model
mzid_361.236500_3.243667	0.046379	1.04747	0.866444	Nonsignificant in primary model
mzid_361.230900_2.694833	-0.0477996	0.953325	0.866444	Nonsignificant in primary model
mzid_299.188000_2.411167	0.0690144	1.07145	0.866444	Nonsignificant in primary model
mzid_299.190700_2.836667	-0.0431546	0.957763	0.866444	Nonsignificant in primary model
mzid_425.212700_1.751333	0.0521297	1.05351	0.866444	Nonsignificant in primary model
mzid_425.214900_1.782167	-0.0710423	0.931422	0.866444	Nonsignificant in primary model
mzid_373.260300_3.468750	-0.0454147	0.955601	0.866444	Nonsignificant in primary model
mzid_624.304600_3.151167	0.044415	1.04542	0.866444	Nonsignificant in primary model
mzid_438.230700_2.633167	0.0422365	1.04314	0.866444	Nonsignificant in primary model
mzid_401.214100_1.319667	-0.045302	0.955709	0.866444	Nonsignificant in primary model
mzid_401.212500_1.578667	0.0444205	1.04542	0.866444	Nonsignificant in primary model
mzid_427.233200_1.498500	-0.0454531	0.955564	0.866444	Nonsignificant in primary model
mzid_361.232800_6.253000	0.0478654	1.04903	0.866444	Nonsignificant in primary model
mzid_361.240600_6.499667	0.0441269	1.04511	0.866444	Nonsignificant in primary model
mzid_345.244000_4.692833	-0.0477148	0.953406	0.866444	Nonsignificant in primary model
mzid_351.254400_5.340333	0.0413722	1.04224	0.866444	Nonsignificant in primary model
mzid_407.202400_3.922000	-0.0466655	0.954407	0.866444	Nonsignificant in primary model
mzid_417.229500_2.947667	0.042376	1.04329	0.866444	Nonsignificant in primary model
mzid_299.223100_4.137833	-0.0443429	0.956626	0.866444	Nonsignificant in primary model
mzid_337.238400_3.064833	0.0438564	1.04483	0.867764	Nonsignificant in primary model
mzid_331.264700_6.555167	0.0571226	1.05879	0.868795	Nonsignificant in primary model
mzid_345.243700_5.815166	0.0424101	1.04332	0.868981	Nonsignificant in primary model
mzid_319.229600_5.590083	0.0435913	1.04456	0.869747	Nonsignificant in primary model
mzid_329.233600_2.781167	-0.0463748	0.954684	0.869747	Nonsignificant in primary model
mzid_299.259300_5.365000	-0.0401755	0.960621	0.869747	Nonsignificant in primary model
mzid_307.191700_2.818167	-0.0410554	0.959776	0.869747	Nonsignificant in primary model
mzid_411.235900_2.479000	-0.0414609	0.959387	0.869747	Nonsignificant in primary model
mzid_419.237900_4.415333	0.0413045	1.04217	0.871569	Nonsignificant in primary model
mzid_353.231100_4.020667	-0.0410822	0.95975	0.871569	Nonsignificant in primary model
mzid_373.257900_3.101833	-0.0408476	0.959975	0.871569	Nonsignificant in primary model
mzid_381.262600_5.321833	-0.0437311	0.957211	0.871816	Nonsignificant in primary model
mzid_311.223100_2.744167	-0.054913	0.946567	0.873302	Nonsignificant in primary model
mzid_395.239500_5.377333	0.0395405	1.04033	0.873302	Nonsignificant in primary model
mzid_323.259800_5.121417	0.0503863	1.05168	0.874384	Nonsignificant in primary model
mzid_333.207400_3.397833	0.0401567	1.04097	0.874384	Nonsignificant in primary model
mzid_335.223100_4.230333	0.037595	1.03831	0.874384	Nonsignificant in primary model
mzid_353.231700_4.514000	0.0419181	1.04281	0.874384	Nonsignificant in primary model
mzid_325.204600_2.651667	-0.0498985	0.951326	0.879878	Nonsignificant in primary model
mzid_321.243600_6.283834	0.0416633	1.04254	0.879878	Nonsignificant in primary model
mzid_325.201200_2.586917	-0.0567674	0.944814	0.880887	Nonsignificant in primary model
mzid_393.225500_4.501667	0.0390934	1.03987	0.880887	Nonsignificant in primary model
mzid_403.245300_6.129667	0.0423829	1.04329	0.881363	Nonsignificant in primary model
mzid_341.233100_3.872667	0.0376617	1.03838	0.882905	Nonsignificant in primary model
mzid_301.215500_6.049500	0.047699	1.04885	0.883858	Nonsignificant in primary model
mzid_345.243000_5.161500	-0.0367632	0.963904	0.88624	Nonsignificant in primary model
mzid_409.223900_1.621833	0.0379652	1.0387	0.886855	Nonsignificant in primary model
mzid_331.248100_2.694833	-0.036471	0.964186	0.886855	Nonsignificant in primary model
mzid_291.196700_5.044333	0.0350444	1.03567	0.886855	Nonsignificant in primary model
mzid_351.218100_2.250833	0.0361355	1.0368	0.887376	Nonsignificant in primary model
mzid_309.207500_4.261167	0.0348454	1.03546	0.887376	Nonsignificant in primary model
mzid_309.171100_2.842833	-0.065071	0.937001	0.887376	Nonsignificant in primary model
mzid_353.231400_4.384500	-0.03745	0.963243	0.890598	Nonsignificant in primary model
mzid_317.210800_4.452333	-0.0482611	0.952885	0.892956	Nonsignificant in primary model
mzid_397.186900_1.313500	0.0339843	1.03457	0.892956	Nonsignificant in primary model
mzid_329.233500_2.275500	-0.035385	0.965234	0.897596	Nonsignificant in primary model
mzid_331.192000_2.867500	-0.0320799	0.968429	0.897596	Nonsignificant in primary model
mzid_311.223000_4.606500	-0.033326	0.967223	0.897596	Nonsignificant in primary model
mzid_315.254100_3.619833	0.0323188	1.03285	0.897596	Nonsignificant in primary model
mzid_373.259900_3.323833	0.0353766	1.03601	0.897596	Nonsignificant in primary model
mzid_438.279700_3.043250	0.0314067	1.03191	0.897596	Nonsignificant in primary model
mzid_329.233600_2.312500	0.0333026	1.03386	0.903228	Nonsignificant in primary model
mzid_341.233400_3.465667	-0.0324369	0.968084	0.903228	Nonsignificant in primary model
mzid_349.202500_2.596167	-0.0413698	0.959474	0.903228	Nonsignificant in primary model
mzid_287.169300_3.928167	-0.031864	0.968638	0.903228	Nonsignificant in primary model
mzid_395.243200_2.893708	-0.0504716	0.950781	0.903228	Nonsignificant in primary model
mzid_341.197700_1.800667	-0.0336155	0.966943	0.903228	Nonsignificant in primary model
mzid_381.265100_2.238500	0.031052	1.03154	0.903228	Nonsignificant in primary model
mzid_323.223100_4.588000	0.0351149	1.03574	0.903228	Nonsignificant in primary model
mzid_325.238200_5.235500	-0.0356863	0.964943	0.903228	Nonsignificant in primary model
mzid_335.219700_4.612667	0.030036	1.03049	0.907892	Nonsignificant in primary model
mzid_315.196300_4.088500	-0.0527229	0.948643	0.909276	Nonsignificant in primary model
mzid_403.246200_5.365000	-0.0300239	0.970422	0.909369	Nonsignificant in primary model
mzid_311.223000_3.860333	-0.0294234	0.971005	0.909369	Nonsignificant in primary model
mzid_327.238200_6.123500	-0.0290788	0.97134	0.909369	Nonsignificant in primary model
mzid_325.201400_3.511917	0.0457149	1.04678	0.909369	Nonsignificant in primary model
mzid_371.259700_5.617833	0.0295162	1.02996	0.909369	Nonsignificant in primary model
mzid_353.233600_2.176833	-0.0301093	0.970339	0.909749	Nonsignificant in primary model
mzid_369.228400_1.806833	-0.0271643	0.973201	0.909832	Nonsignificant in primary model
mzid_351.217400_3.737000	0.0309693	1.03145	0.909832	Nonsignificant in primary model
mzid_331.264900_6.610667	0.0324164	1.03295	0.909832	Nonsignificant in primary model
mzid_417.226300_2.559167	-0.0273361	0.973034	0.909832	Nonsignificant in primary model
mzid_381.262500_5.365000	-0.0292023	0.97122	0.910369	Nonsignificant in primary model
mzid_333.208800_3.163500	-0.0290421	0.971376	0.911719	Nonsignificant in primary model
mzid_329.233600_2.479000	-0.0270907	0.973273	0.912284	Nonsignificant in primary model
mzid_333.207200_2.947667	-0.0300011	0.970444	0.912284	Nonsignificant in primary model
mzid_279.199400_3.536583	-0.0275164	0.972859	0.912284	Nonsignificant in primary model
mzid_395.239900_2.784250	-0.0272509	0.973117	0.912284	Nonsignificant in primary model
mzid_335.217700_5.624000	0.029991	1.03045	0.912284	Nonsignificant in primary model
mzid_409.229400_1.800667	-0.0381895	0.96253	0.913225	Nonsignificant in primary model
mzid_339.218800_3.533500	-0.0416669	0.959189	0.913225	Nonsignificant in primary model
mzid_393.224200_4.415333	-0.0286086	0.971797	0.913225	Nonsignificant in primary model
mzid_343.220900_2.232333	-0.028406	0.971994	0.913534	Nonsignificant in primary model
mzid_309.211600_2.127500	0.0277887	1.02818	0.913534	Nonsignificant in primary model
mzid_311.219800_2.842833	-0.0252896	0.975027	0.913534	Nonsignificant in primary model
mzid_326.230400_6.126583	-0.0300975	0.970351	0.913534	Nonsignificant in primary model
mzid_339.181700_1.584833	-0.0360176	0.964623	0.913534	Nonsignificant in primary model
mzid_345.241400_4.551000	0.0245859	1.02489	0.913534	Nonsignificant in primary model
mzid_323.219500_4.014500	-0.0250678	0.975244	0.913534	Nonsignificant in primary model
mzid_287.165600_3.687667	-0.0258339	0.974497	0.913913	Nonsignificant in primary model
mzid_341.212100_5.402000	0.0287111	1.02913	0.915309	Nonsignificant in primary model
mzid_295.228000_5.513000	-0.0248374	0.975469	0.915309	Nonsignificant in primary model
mzid_309.206100_3.311500	0.0303827	1.03085	0.916904	Nonsignificant in primary model
mzid_369.225200_4.248833	-0.0250048	0.975305	0.91977	Nonsignificant in primary model
mzid_409.218800_2.022667	-0.0340407	0.966532	0.91977	Nonsignificant in primary model
mzid_377.235800_4.011416	-0.0235347	0.97674	0.920227	Nonsignificant in primary model
mzid_327.218300_5.038167	0.0223555	1.02261	0.921186	Nonsignificant in primary model
mzid_333.206100_4.267334	-0.0230357	0.977228	0.921816	Nonsignificant in primary model
mzid_325.199200_3.801750	-0.0401563	0.960639	0.921816	Nonsignificant in primary model
mzid_325.238400_5.001167	-0.0244669	0.97583	0.921816	Nonsignificant in primary model
mzid_269.212400_5.044333	0.0223323	1.02258	0.925991	Nonsignificant in primary model
mzid_313.239300_3.135750	0.0255718	1.0259	0.9307	Nonsignificant in primary model
mzid_375.217000_4.489333	-0.0221207	0.978122	0.932547	Nonsignificant in primary model
mzid_309.169600_2.553000	-0.0229856	0.977277	0.932547	Nonsignificant in primary model
mzid_291.159900_3.878833	0.0198275	1.02003	0.936504	Nonsignificant in primary model
mzid_331.183300_2.768833	0.019553	1.01975	0.937907	Nonsignificant in primary model
mzid_317.212300_4.699000	-0.0297654	0.970673	0.940006	Nonsignificant in primary model
mzid_345.242200_5.759666	0.0213601	1.02159	0.943918	Nonsignificant in primary model
mzid_399.196000_2.053500	-0.0209433	0.979275	0.94472	Nonsignificant in primary model
mzid_341.227800_3.613667	0.0186273	1.0188	0.946011	Nonsignificant in primary model
mzid_331.259500_6.508917	-0.0210807	0.97914	0.946011	Nonsignificant in primary model
mzid_391.285300_6.333167	0.0189185	1.0191	0.946917	Nonsignificant in primary model
mzid_409.225600_1.295000	-0.0186397	0.981533	0.948993	Nonsignificant in primary model
mzid_309.207400_4.353667	0.0171843	1.01733	0.948993	Nonsignificant in primary model
mzid_329.231600_2.812000	0.0168787	1.01702	0.953032	Nonsignificant in primary model
mzid_333.206400_2.651667	0.0151718	1.01529	0.953032	Nonsignificant in primary model
mzid_337.239400_4.325917	0.0148407	1.01495	0.953032	Nonsignificant in primary model
mzid_337.230800_2.577667	-0.0161176	0.984012	0.953032	Nonsignificant in primary model
mzid_341.232800_3.989833	-0.0161478	0.983982	0.953032	Nonsignificant in primary model
mzid_299.186400_2.300167	-0.0150316	0.985081	0.953032	Nonsignificant in primary model
mzid_367.212000_3.274500	0.014183	1.01428	0.953032	Nonsignificant in primary model
mzid_353.231800_4.088500	-0.0163874	0.983746	0.953032	Nonsignificant in primary model
mzid_395.250900_2.688667	-0.015996	0.984131	0.953032	Nonsignificant in primary model
mzid_397.179700_1.412167	-0.0138962	0.9862	0.953032	Nonsignificant in primary model
mzid_319.230900_5.963167	-0.015663	0.984459	0.953032	Nonsignificant in primary model
mzid_387.250900_6.135833	-0.0166457	0.983492	0.953032	Nonsignificant in primary model
mzid_345.243100_4.384500	-0.0139434	0.986153	0.953032	Nonsignificant in primary model
mzid_269.212500_4.581833	0.0177987	1.01796	0.953032	Nonsignificant in primary model
mzid_299.222500_4.310500	-0.0140432	0.986055	0.953032	Nonsignificant in primary model
mzid_325.238600_4.896333	0.014497	1.0146	0.953032	Nonsignificant in primary model
mzid_329.233400_1.905500	0.0137547	1.01385	0.954172	Nonsignificant in primary model
mzid_337.233900_2.620833	0.0135962	1.01369	0.954172	Nonsignificant in primary model
mzid_345.229200_4.890167	-0.0153809	0.984737	0.954172	Nonsignificant in primary model
mzid_349.202500_2.503667	-0.0141241	0.985975	0.954172	Nonsignificant in primary model
mzid_291.197000_4.366000	-0.013234	0.986853	0.954172	Nonsignificant in primary model
mzid_315.196100_3.299167	-0.01323	0.986857	0.954172	Nonsignificant in primary model
mzid_339.219300_3.629083	-0.0150166	0.985096	0.954172	Nonsignificant in primary model
mzid_265.181000_3.422500	-0.0138785	0.986217	0.954172	Nonsignificant in primary model
mzid_269.212600_4.958000	0.0183132	1.01848	0.954172	Nonsignificant in primary model
mzid_269.212500_5.278666	-0.0139067	0.98619	0.954172	Nonsignificant in primary model
mzid_293.212400_5.506834	0.0112472	1.01131	0.958571	Nonsignificant in primary model
mzid_375.219700_3.696917	0.0116119	1.01168	0.958571	Nonsignificant in primary model
mzid_311.223100_3.299167	-0.0111723	0.98889	0.958571	Nonsignificant in primary model
mzid_381.262500_5.587000	0.0122251	1.0123	0.958571	Nonsignificant in primary model
mzid_309.173000_2.781167	-0.0207845	0.97943	0.958571	Nonsignificant in primary model
mzid_395.247700_2.562250	0.0104612	1.01052	0.958761	Nonsignificant in primary model
mzid_401.209800_1.711250	0.0107935	1.01085	0.958761	Nonsignificant in primary model
mzid_353.224000_4.853167	-0.0111637	0.988898	0.960288	Nonsignificant in primary model
mzid_321.244000_6.166667	-0.0101421	0.989909	0.960288	Nonsignificant in primary model
mzid_411.238900_2.312500	0.00998073	1.01003	0.96355	Nonsignificant in primary model
mzid_297.170300_2.170667	-0.0200701	0.98013	0.964697	Nonsignificant in primary model
mzid_329.233600_2.380333	-0.0100064	0.990043	0.965151	Nonsignificant in primary model
mzid_317.212200_3.348500	0.0144761	1.01458	0.968868	Nonsignificant in primary model
mzid_425.216500_2.269333	0.00810614	1.00814	0.969945	Nonsignificant in primary model
mzid_313.238600_3.219000	-0.00770554	0.992324	0.972796	Nonsignificant in primary model
mzid_317.211600_4.094666	0.00870325	1.00874	0.972796	Nonsignificant in primary model
mzid_359.206400_1.702000	0.00788238	1.00791	0.973888	Nonsignificant in primary model
mzid_377.231700_4.588000	-0.00796135	0.99207	0.974203	Nonsignificant in primary model
mzid_313.239400_2.358750	-0.00720376	0.992822	0.974203	Nonsignificant in primary model
mzid_321.239700_5.291000	-0.00665141	0.993371	0.974904	Nonsignificant in primary model
mzid_295.228100_5.574667	0.00627784	1.0063	0.974904	Nonsignificant in primary model
mzid_295.227800_5.858333	-0.00651564	0.993506	0.974904	Nonsignificant in primary model
mzid_391.212200_1.412167	-0.00680569	0.993217	0.974904	Nonsignificant in primary model
mzid_377.231200_5.513000	-0.00637736	0.993643	0.974904	Nonsignificant in primary model
mzid_391.285400_6.388667	0.0061391	1.00616	0.974904	Nonsignificant in primary model
mzid_265.181300_3.274500	0.00615938	1.00618	0.974904	Nonsignificant in primary model
mzid_353.231900_4.218000	-0.00597898	0.994039	0.975487	Nonsignificant in primary model
mzid_409.230000_1.415250	0.00701087	1.00704	0.977818	Nonsignificant in primary model
mzid_327.217700_2.713333	-0.00208277	0.997919	0.989461	Nonsignificant in primary model
mzid_333.207300_3.478000	0.00326974	1.00328	0.989461	Nonsignificant in primary model
mzid_349.202500_2.627000	0.00385007	1.00386	0.989461	Nonsignificant in primary model
mzid_291.200800_4.470833	-0.00218573	0.997817	0.989461	Nonsignificant in primary model
mzid_317.212200_5.155334	0.00284927	1.00285	0.989461	Nonsignificant in primary model
mzid_299.186800_1.973333	-0.00311141	0.996893	0.989461	Nonsignificant in primary model
mzid_355.248400_4.440000	0.00206126	1.00206	0.989461	Nonsignificant in primary model
mzid_411.236600_2.380333	-0.00275778	0.997246	0.989461	Nonsignificant in primary model
mzid_411.235700_1.942500	-0.00236929	0.997634	0.989461	Nonsignificant in primary model
mzid_351.218700_4.372167	0.00246905	1.00247	0.989461	Nonsignificant in primary model
mzid_265.181200_3.212833	-0.000856461	0.999144	0.997	Nonsignificant in primary model
mzid_399.191500_1.689667	0.000558311	1.00056	0.998203	Nonsignificant in primary model
mzid_377.233400_3.034000	-0.000353336	0.999647	0.998526	Nonsignificant in primary model
mzid_391.207600_2.781167	0.000195905	1.0002	0.998713	Nonsignificant in primary model

## Sheet: Figure2
eic_name	log_pap_co_slope_time	log_pcw_co_slope_time	wasserman_ppvo2_mxm	qc_mxm_hd_cavo2_peak	bp_response	vevco2nadir_864pull	pp_hr	label_new4
mzid_295.228000_4.853167	-0.00846414	-0.0374152	0.198797	0.0349042	-0.0607907	0.0764943	0.161365	295.2280/4.8532
mzid_377.230500_4.840834	-0.00531538	-0.0188764	0.202146	0.0400858	-0.0643461	0.0760534	0.166136	8(9)-EpETE
mzid_361.239900_3.459500	-0.0279936	-0.0929349	0.0896742	-0.00204983	-0.0760886	0.0417688	0.108309	361.2399/3.4595
mzid_267.196800_3.829500	0.0273496	-0.0139643	0.195041	0.0732247	-0.0305416	0.0734523	0.133913	267.1968/3.8295
mzid_293.212500_4.372167	-0.00180723	-0.0278337	0.178883	0.0743427	-0.0346821	0.0671267	0.183186	293.2125/4.3722
mzid_295.228100_5.038167	-0.00525492	-0.02754	0.175424	0.0533697	-0.052639	0.0990788	0.204962	295.2281/5.0382
mzid_353.233000_2.059667	0.108726	0.045532	-0.0772115	0.0842558	0.0529689	-0.0296952	-0.091225	15R-PGF2alpha
mzid_361.238600_3.687667	-0.0129931	-0.0980752	0.0696903	-0.00231148	-0.00329261	0.129363	0.132747	13,14-DiHDPA
mzid_307.190900_2.485167	-0.0502351	-0.0245034	0.0378817	-0.0484301	-0.00710553	0.0663398	0.133998	307.1909/2.4852
mzid_361.239600_3.490333	-0.0114095	-0.0493821	0.045129	-0.00815693	-0.0792905	0.163813	0.119795	19,20-DiHDPA
mzid_323.259200_5.994000	0.00470662	-0.00979214	0.18737	-0.00390929	-0.0501652	0.0899418	0.177996	323.2592/5.9940
mzid_331.192000_2.688667	-0.036355	-0.101073	0.0571471	-0.008571	0.0941052	0.00791407	-0.0365415	331.1920/2.6887
mzid_307.191500_2.516000	-0.0552645	-0.0420152	0.0213065	-0.0477365	0.0744342	0.0666727	0.120294	307.1915/2.5160
mzid_313.238800_3.447167	-0.0299323	-0.0349955	0.19215	0.0895541	-0.0564532	0.0900188	0.18573	12,13 diHOME
mzid_438.294500_3.009333	0.0600597	0.0846677	-0.182523	-0.0449043	-0.0678998	-0.0205569	-0.0784347	438.2945/3.0093
mzid_355.248900_5.229333	0.11765	0.176974	-0.0495658	0.027838	0.00653483	0.0670037	-0.066666	12,13 EpOME
mzid_353.233600_2.386500	0.093677	0.146103	0.0034391	0.0520177	0.0634851	0.0073314	-0.00716958	11b dhk PGF2a
mzid_295.158400_5.167666	-0.0941895	-0.114425	0.185201	-0.00887096	-0.0353201	0.0949541	0.177177	295.1584/5.1677
mzid_335.223100_2.608500	0.0143022	0.0100419	-0.0128691	0.0744684	0.0304437	-0.127068	-0.0645662	335.2231/2.6085
mzid_313.238700_3.323833	-0.0305496	-0.0226222	0.18654	0.112771	-0.0383493	0.0636716	0.164146	313.2387/3.3238
mzid_353.233600_2.238500	0.0817312	0.0656171	-0.105723	-0.059014	-0.0471044	-0.0472903	-0.12412	PG1
mzid_393.229000_2.916833	-0.0137089	-0.0555049	0.10239	0.0874487	0.0165105	0.0875152	0.151778	393.2290/2.9168
mzid_307.189100_2.664000	-0.0422244	-0.0821681	0.0850049	-0.0196197	0.119984	-0.0609562	0.12662	307.1891/2.6640
mzid_381.263500_6.086500	0.0524928	0.108752	0.0191417	-0.0279554	0.00173577	0.00138428	0.000160999	5(S) HETrE
mzid_267.196700_3.434833	0.00749382	-0.0245367	0.185276	0.110579	-0.0332473	0.07989	0.155781	267.1967/3.4348
mzid_293.212400_3.632167	-0.0363766	-0.0369959	0.080546	-0.010257	-0.0730777	0.154423	0.216137	293.2124/3.6322
mzid_480.253800_3.619833	0.129519	0.0999231	-0.00967704	-0.000641127	0.0616407	-0.0120454	0.00993357	480.2538/3.6198
mzid_295.228000_5.161500	-0.0300073	-0.0339442	0.195302	0.0477703	0.018165	0.0687909	0.233872	295.2280/5.1615
mzid_317.212200_3.669167	-0.0575672	-0.0719955	0.138842	0.0504911	-0.0393382	0.026287	0.179397	317.2122/3.6692
mzid_381.271100_4.760667	0.0994837	0.143755	-0.0246981	0.0347176	0.00922683	-0.00743825	-0.0783176	381.2711/4.7607
mzid_407.207800_2.380333	-0.0500894	-0.0759348	0.110164	0.050123	0.0691893	-1.0008e-05	0.0974708	407.2078/2.3803
mzid_331.191800_3.323833	-0.119763	-0.112093	0.144131	0.073969	0.0134467	-0.0731377	0.171883	331.1918/3.3238
mzid_327.217800_4.008333	0.0547186	0.083103	-0.0720205	-0.0235761	0.0757637	-0.0633402	-0.0222241	327.2178/4.0083
mzid_363.254700_4.014500	0.10043	0.131893	-0.0938336	0.0359179	-0.0630866	-0.0160195	-0.171593	363.2547/4.0145
mzid_311.223000_2.916833	0.00282663	0.00324884	0.127445	0.108705	-0.0216608	0.0477865	0.133526	311.2230/2.9168
mzid_309.207500_4.440000	0.112724	0.1322	-0.150593	-0.0820106	-0.0316023	0.100429	-0.0655298	309.2075/4.4400
mzid_377.230200_5.047417	-0.00764024	-0.0362311	0.12557	0.0207048	-0.00461863	0.0954554	0.155072	377.2302/5.0474
mzid_293.212300_4.150167	0.000644032	-0.0181187	0.164756	0.0861231	-0.0778071	0.0701696	0.182682	13(S) HOTrE(y)
mzid_331.192000_3.385500	-0.0889965	-0.107639	0.133296	0.0603509	0.00259577	-0.0697662	0.14932	331.1920/3.3855
mzid_295.228000_4.066916	-0.028563	-0.0354294	0.154594	0.146677	-0.0424311	0.0443325	0.13834	295.2280/4.0669
mzid_327.218000_3.965167	0.036151	0.0747231	-0.0629355	-0.0231606	0.0890406	-0.0694262	-0.019596	327.2180/3.9652
mzid_343.212600_1.967167	-0.0536176	-0.122837	0.0693152	0.00245572	0.0424137	-0.0312897	0.130677	343.2126/1.9672
mzid_313.238500_3.385500	-0.0349676	-0.0227324	0.204183	0.106382	-0.0522545	0.0467433	0.151301	313.2385/3.3855
mzid_291.196700_4.045333	-0.0682001	-0.0815944	0.135298	0.0457164	-0.0865454	-0.016589	0.144774	291.1967/4.0453
mzid_327.218000_4.051500	0.0373379	0.0804451	-0.0478343	-0.0215752	0.0754513	-0.0666002	-0.00841816	327.2180/4.0515
mzid_315.254200_3.983667	-0.0533376	-0.0744902	0.193464	0.161951	-0.00874461	0.0295835	0.0669717	315.2542/3.9837
mzid_317.212300_4.002167	-0.0726563	-0.110493	0.0977617	0.0187236	-0.0797633	0.0714344	0.195836	11(S) HEPE
mzid_355.249100_4.144000	0.105904	0.136309	-0.0767072	-0.0421654	0.0350003	0.0387185	-0.0717445	355.2491/4.1440
mzid_355.250200_4.843917	0.0953242	0.140456	-0.102355	0.0142175	-0.0414486	0.0311214	-0.108521	355.2502/4.8439
mzid_429.238800_2.253917	0.10149	0.130082	-0.134899	-0.0615911	-0.0421334	0.0279811	-0.174179	429.2388/2.2539
mzid_343.227900_4.729833	-0.0341273	-0.0862244	0.135826	0.121764	-0.0444772	0.0623911	0.171868	13 HDoHE
mzid_293.209900_5.102917	0.182471	0.150227	-0.0665947	0.0798056	-0.0356866	0.0922089	-0.00252909	293.2099/5.1029
mzid_293.212200_3.971333	-0.00613771	-0.0173828	0.129747	0.0326938	-0.0787709	0.092548	0.213713	9(S) HOTrE
mzid_267.196700_3.465667	0.0267924	0.0194388	0.109918	0.0296949	-0.0774549	0.162879	0.162108	267.1967/3.4657
mzid_299.188800_2.966166	-0.0947951	-0.114353	0.156568	0.0100543	0.0682726	-0.0126528	0.118622	299.1888/2.9662
mzid_375.217700_2.405000	-0.0747749	-0.123013	0.039573	0.00273555	0.0639689	0.0155602	0.00847154	Resolvin D1
mzid_377.232100_4.082334	-0.0590864	-0.0757645	0.12362	0.125827	0.0869201	0.00820386	0.133453	377.2321/4.0823
mzid_291.195300_3.348500	-0.0753634	-0.104218	0.103304	0.0212394	0.0246163	-0.124102	0.188765	12-OPDA
mzid_293.212300_3.798667	-0.0177359	-0.0510413	0.181576	0.0889494	-0.0532322	0.020599	0.200517	293.2123/3.7987
mzid_347.259600_5.682583	0.0192179	-0.000126049	-0.0175474	0.0299773	0.0554711	0.0458566	0.0317987	347.2596/5.6826
mzid_289.180700_3.804833	-0.0997533	-0.138948	0.055035	-0.00364296	0.0501538	-0.036395	0.0903583	289.1807/3.8048
mzid_333.210800_2.491333	-0.0314089	-0.109841	0.00634019	0.0316607	0.0157471	-0.0386314	-0.0142272	333.2108/2.4913
mzid_357.209600_3.804833	-0.0664388	-0.10186	0.0548007	0.00990743	0.0244245	-0.0307239	0.105962	357.2096/3.8048
mzid_311.222700_2.873667	0.0182993	0.0502744	0.105809	0.100188	-0.063172	0.0909631	0.133291	311.2227/2.8737
mzid_295.228000_5.291000	-0.014988	-0.000687662	0.123962	0.0288019	0.0384882	0.0486918	0.123541	9,10 EpOME
mzid_309.207600_2.879833	-0.0732716	-0.0278859	0.0793514	-0.0205733	-0.0671321	-0.0244926	0.115252	309.2076/2.8798
mzid_351.218200_1.412167	-0.0131769	-0.0754911	0.0580691	-0.011188	0.0917701	-0.0198204	-0.000669236	15k PGF2a
mzid_293.212300_3.663000	-0.0060611	-0.0195394	0.105507	0.0606611	-0.0638532	0.141476	0.197021	293.2123/3.6630
mzid_395.251000_3.934333	0.0706565	0.129428	-0.0544536	-0.0297091	0.097748	0.0424996	-0.0976108	395.2510/3.9343
mzid_347.260300_5.365000	0.0479209	0.0502265	0.0159658	0.030562	0.0349326	0.0133874	0.0180524	347.2603/5.3650

## Sheet: Figure4
HR	HR_CILo	HR_CIUp	OR	concordance	label_new4
0.792239	0.694337	0.903945	0.703644	TRUE	11(S) HEPE
0.849483	0.748943	0.963519	0.719344	TRUE	** 311.2195/2.9785
0.857962	0.736888	0.998928	0.738371	TRUE	* 357.2072/4.0515
0.860083	0.761233	0.971769	0.692949	TRUE	** 299.1866/3.1635
0.880439	0.777965	0.996411	0.698905	TRUE	* 331.1927/3.4842
1.15668	1.01624	1.31652	0.575189	FALSE	* 295.2281/5.1122
1.16833	1.02909	1.32641	1.34996	TRUE	* 347.2590/5.9755
1.17915	1.04133	1.33521	1.38635	TRUE	* 327.2179/4.3043
1.19509	1.05215	1.35744	1.38944	TRUE	[LA] ** 355.2493/5.1507
1.20141	1.0513	1.37295	1.39362	TRUE	* 293.2100/5.3897
1.20874	1.06623	1.37029	1.42438	TRUE	* 327.2180/4.2612
1.21366	1.06405	1.3843	0.672244	FALSE	** 323.2597/6.2037
1.21764	1.066	1.39086	1.39038	TRUE	[LA] ** 355.2501/4.3783
1.23246	1.08595	1.39875	1.42137	TRUE	[AA] ** 429.2375/2.3310
1.24132	1.04857	1.4695	1.55077	TRUE	11b dhk PGF2a
1.26257	1.05232	1.51483	0.683796	FALSE	** 377.2299/5.4452
1.29266	1.09712	1.52306	0.7196	FALSE	9,10 EpOME
1.40138	1.26661	1.55051	1.47266	TRUE	[ALA] ** 309.2075/4.6990
